# Supplementary material for: Transcriptome Analysis Reveals That Ascorbic Acid Treatment Enhances the Cold Tolerance of Tea Plants through Cell Wall Remodeling
Source: Int J Mol Sci. 2023 Jun 13;24(12):10059. doi: 10.3390/ijms241210059 (PMC10298872; doi:10.3390/ijms241210059)
Supplement: Supplementary file 1 [file ijms-24-10059-s001.zip › Table S1.xlsx]

## Sheet: Sheet1
Table S1. List of primers used for qPCR in this study.
Primer Name	Gene ID	Primer Sequences 5' to 3'
CsCBF1-qF	Cha04g014500	CTCACTATTCTGATTCACTTCC
CsCBF1-qR		CGAGTCTCCTTTACTTTCTTC
CsCBF2-qF	ChaUn7774.1	TTTCTGGTGACGTAACAAAG
CsCBF2-qR		AGGTAGTAGAGGAGGTATCAT
CsCBF3-qF	Cha04g014490	TCAAGACATCCGAAGAAGAA
CsCBF3-qR		AATGTACCAAGCCATATCCT
CsCBF4-qF	Cha14g007570	GATGCCAAGGACATTAGAAG
CsCBF4-qR		TGCGACACACATTATCTCTA
CsPTB-qF	Cha08g001660	GACAGCTGGGTTCCAGGCTT
CsPTB-qR		AGCGACAGGGAGGAGAGGAT
