# Supplementary material for: Transcriptome Analysis Reveals That Ascorbic Acid Treatment Enhances the Cold Tolerance of Tea Plants through Cell Wall Remodeling
Source: Int J Mol Sci. 2023 Jun 13;24(12):10059. doi: 10.3390/ijms241210059 (PMC10298872; doi:10.3390/ijms241210059)
Supplement: Supplementary file 1 [file ijms-24-10059-s001.zip › Table S2.xlsx]

## Sheet: Sheet1
Table S2. The comparison results between the samples and the ‘Longjing 43’ reference genome in this study.
Sample	Total_reads	Total_map	Unique_map	Exon	Intron	Intergenic
NO1	46573688	42667249(91.61%)	41271116(88.61%)	4728946435(74.1216%)	578660045(9.0699%)	1072382033(16.8085%)
NO2	42216702	38508763(91.22%)	37224257(88.17%)	4185990753(72.7147%)	546867360(9.4996%)	1023875202(17.7857%)
NO3	42761378	39184085(91.63%)	37875167(88.57%)	4283551502(73.1231%)	545232267(9.3075%)	1029216966(17.5694%)
NV1	42648930	38293187(89.79%)	37004610(86.77%)	4157690680(72.6932%)	546311110(9.5517%)	1015502561(17.7551%)
NV2	44771670	40942040(91.45%)	39610809(88.47%)	4376551009(71.5230%)	608142147(9.9385%)	1134389529(18.5386%)
NV3	51566446	47056398(91.25%)	45536704(88.31%)	5032877809(71.5597%)	710263915(10.0989%)	1289973592(18.3414%)
CO1	45303280	40557462(89.52%)	39163395(86.45%)	4337289006(71.5938%)	600690538(9.9153%)	1120214455(18.4909%)
CO2	47589608	43386931(91.17%)	41935727(88.12%)	4622736063(71.2945%)	641227198(9.8894%)	1220041930(18.8162%)
CO3	48211808	44257269(91.8%)	42776577(88.73%)	4702675572(71.0826%)	648053713(9.7956%)	1265062995(19.1219%)
CV1	43162400	38956962(90.26%)	37642074(87.21%)	4219896350(72.5094%)	566874733(9.7405%)	1033022902(17.7502%)
CV2	43413132	39005101(89.85%)	37685965(86.81%)	4223987066(72.5467%)	550738278(9.4589%)	1047709894(17.9944%)
CV3	40348536	36420151(90.26%)	35169854(87.17%)	3966093379(72.9485%)	501655875(9.2270%)	969090965(17.8245%)
