# Supplementary material for: Transcriptome Analysis Reveals That Ascorbic Acid Treatment Enhances the Cold Tolerance of Tea Plants through Cell Wall Remodeling
Source: Int J Mol Sci. 2023 Jun 13;24(12):10059. doi: 10.3390/ijms241210059 (PMC10298872; doi:10.3390/ijms241210059)
Supplement: Supplementary file 1 [file ijms-24-10059-s001.zip › Table S3.xlsx]

## Sheet: CO vs. NO
Table S3. The information of differentially expressed genes (DEGs) in different comparisons.
gene_id	Ara ID	Gene symbol	Gene name	Function description	CO1	CO2	CO3	NO1	NO2	NO3	CO	NO	log2FoldChange	pvalue	padj	gene_name	gene_chr	gene_start	gene_end	gene_strand	gene_length	gene_biotype	gene_description	tf_family
					FPKM	FPKM	FPKM	FPKM	FPKM	FPKM	FPKM	FPKM
Cha01g000140	AT5G06390.1	FLA17	FASCICLIN-like arabinogalactan protein 17 precursor	FASCICLIN-like arabinogalactan protein 17 precursor	860.137	872.644	929.853	1144.71	1122.89	1243.1	887.545	1170.23	-0.398496	5.10434e-05	0.000639072	EVM prediction Cha01g000140	GWHACFB00000001	1274192	1279622	+	1380	-	- && Q66GR0.1 RecName: Full=Fasciclin-like arabinogalactan protein 17; Flags: Precursor && PF02469:Fasciclin domain	-
Cha01g000170	AT5G04870.1	CPK1	calcium dependent protein kinase 1	calcium dependent protein kinase 1	2428.01	1974.38	1703.04	1171.24	1015.49	923.446	2035.14	1036.73	0.97213	3.09272e-14	2.28494e-12	EVM prediction Cha01g000170	GWHACFB00000001	1360134	1365958	+	1728	-	- && Q06850.1 RecName: Full=Calcium-dependent protein kinase 1; Short=AtCDPK 1; Short=CDPK 1; AltName: Full=Calcium-dependent protein kinase isoform AK1 && PF13499:EF-hand domain pair|PF00069:Protein kinase domain	Pkinase
Cha01g000240	AT5G22060.1	J2	DNAJ homologue 2	DNAJ homologue 2	24284.3	20553.7	21777.4	13177.4	13082.3	14913	22205.1	13724.3	0.694147	1.90566e-15	1.66204e-13	EVM prediction Cha01g000240	GWHACFB00000001	1442227	1445811	-	1260	-	- && Q04960.1 RecName: Full=DnaJ protein homolog; AltName: Full=DNAJ-1; Flags: Precursor && PF00684:DnaJ central domain|PF00226:DnaJ domain|PF01556:DnaJ C terminal domain	DnaJ_C
Cha01g000250	AT3G45070.3	AT3G45070	0	P-loop containing nucleoside triphosphate hydrolases superfamily protein	17.7456	21.8636	20.2743	50.2231	44.6604	48.0526	19.9612	47.6454	-1.25372	0.00111609	0.00881453	EVM prediction Cha01g000250	GWHACFB00000001	1520965	1522928	-	993	-	- && Q9M1V2.1 RecName: Full=Cytosolic sulfotransferase 5; Short=AtSOT5; AltName: Full=Flavonoid 7-sulfotransferase 3a; Short=AtST3a && PF00685:Sulfotransferase domain	Sulfotransfer_1
Cha01g000270	AT3G45070.1	AT3G45070	0	P-loop containing nucleoside triphosphate hydrolases superfamily protein	81.4208	87.4545	91.2344	156.355	209.479	144.158	86.7032	169.997	-0.969244	1.11398e-05	0.000169235	EVM prediction Cha01g000270	GWHACFB00000001	1596235	1597820	-	993	-	- && Q9M1V2.1 RecName: Full=Cytosolic sulfotransferase 5; Short=AtSOT5; AltName: Full=Flavonoid 7-sulfotransferase 3a; Short=AtST3a && PF00685:Sulfotransferase domain	Sulfotransfer_1
Cha01g000290	AT5G03540.1	EXO70A1	exocyst subunit exo70 family protein A1	exocyst subunit exo70 family protein A1	1768.29	1651.18	1586	1384.45	1385.54	1375.77	1668.49	1381.92	0.271505	0.00227196	0.0158992	EVM prediction Cha01g000290	GWHACFB00000001	1768570	1776365	+	2040	-	- && Q9LZD3.1 RecName: Full=Exocyst complex component EXO70A1; Short=AtExo70a1; AltName: Full=Exocyst subunit Exo70 family protein A1 && PF03081:Exo70 exocyst complex subunit	Exo70
Cha01g000380	AT3G54300.3	VAMP727	vesicle-associated membrane protein 727	vesicle-associated membrane protein 727	584.559	537.085	508.701	412.209	375.36	384.421	543.448	390.663	0.474835	0.000135683	0.00149129	EVM prediction Cha01g000380	GWHACFB00000001	2339130	2344933	-	1320	-	- && Q9M376.1 RecName: Full=Vesicle-associated membrane protein 727; Short=AtVAMP727 && PF00957:Synaptobrevin|PF13774:Regulated-SNARE-like domain	-
Cha01g000450	AT1G24430.1	AT1G24430	0	HXXXD-type acyl-transferase family protein	164.929	188.217	229.468	446.322	511.468	398.001	194.205	451.931	-1.21597	7.36414e-14	5.11292e-12	EVM prediction Cha01g000450	GWHACFB00000001	2523599	2524897	+	1215	-	- && Q70PR7.2 RecName: Full=Vinorine synthase && PF02458:Transferase family	-
Cha01g000530	AT3G54250.1	AT3G54250	0	GHMP kinase family protein	400.841	490.506	494.877	718.285	767.734	613.194	462.075	699.738	-0.597564	5.40815e-06	8.8935e-05	EVM prediction Cha01g000530	GWHACFB00000001	2706788	2713353	+	1263	-	- && F4JCU3.1 RecName: Full=Diphosphomevalonate decarboxylase MVD2; AltName: Full=Mevalonate 5-diphosphate decarboxylase; Short=AtMVD2 && PF00288:GHMP kinases N terminal domain	GHMP_kinases
Cha01g000590	AT2G36320.1	AT2G36320	0	A20/AN1-like zinc finger family protein	960.347	860.286	870.874	696.49	576.332	614.238	897.169	629.02	0.510871	6.68821e-06	0.000107262	EVM prediction Cha01g000590	GWHACFB00000001	2923847	2924344	+	420	-	- && Q9SJM6.1 RecName: Full=Zinc finger A20 and AN1 domain-containing stress-associated protein 4; Short=AtSAP4 && PF01754:A20-like zinc finger	zf-A20
Cha01g000950	AT3G04490.4	AT3G04490	0	exportin-4 protein	1367.45	1357.45	1300.32	1538.91	1586.51	1597.23	1341.74	1574.22	-0.230573	0.00800738	0.0438003	EVM prediction Cha01g000950	GWHACFB00000001	6446009	6506333	-	5421	-	- && Q9ESJ0.2 RecName: Full=Exportin-4; Short=Exp4 && PF13041:PPR repeat family	-
Cha01g001060	AT3G04350.1	AT3G04350	0	vacuolar sorting-associated protein (DUF946)	596.042	579.861	574.132	495.598	446.604	474.259	583.345	472.154	0.304276	0.00865524	0.0466044	EVM prediction Cha01g001060	GWHACFB00000001	7455849	7458806	-	1707	-	- && - && PF06101:Plant protein of unknown function (DUF946)	-
Cha01g001130	AT5G29000.2	PHL1	PHR1-like 1	Homeodomain-like superfamily protein	1121.1	1122.65	1007.26	874.64	865.561	847.189	1083.67	862.464	0.328954	0.00090218	0.00738687	EVM prediction Cha01g001130	GWHACFB00000001	7596382	7601669	-	1455	-	- && Q8GUN5.1 RecName: Full=Protein PHR1-LIKE 1; AltName: Full=Myb-like transcription factor 1 && PF00249:Myb-like DNA-binding domain|PF14379:MYB-CC type transfactor, LHEQLE motif	Myb_DNA-binding
Cha01g001220	AT2G20260.1	PSAE-2	photosystem I subunit E-2	photosystem I subunit E-2	9555.46	10164.7	10906.7	7144.95	8824.68	8054.04	10208.9	8007.89	0.350522	0.000134217	0.00147806	EVM prediction Cha01g001220	GWHACFB00000001	8392144	8394681	-	447	-	- && Q41229.1 RecName: Full=Photosystem I reaction center subunit IV B, chloroplastic; Short=PSI-E B; Contains: RecName: Full=Photosystem I reaction center subunit IV B isoform 2; Flags: Precursor && PF02427:Photosystem I reaction centre subunit IV / PsaE	-
Cha01g001270	AT2G41700.1	ABCA1	ATP-binding cassette A1	ATP-binding cassette A1	56.3682	86.5039	60.8229	93.813	123.348	115.953	67.8984	111.038	-0.70624	0.00644756	0.0368166	EVM prediction Cha01g001270	GWHACFB00000001	8198943	8205731	+	405	-	- && Q84M24.2 RecName: Full=ABC transporter A family member 1; Short=ABC transporter ABCA.1; Short=AtABCA1; AltName: Full=ABC one homolog protein 1; Short=AtAOH1 && -	-
Cha01g001280	AT5G08540.1	AT5G08540	0	ribosomal RNA small subunit methyltransferase J	500.007	508.567	493.956	638.686	723.073	666.469	500.843	676.076	-0.432326	0.000137372	0.00150635	EVM prediction Cha01g001280	GWHACFB00000001	8193794	8198862	-	912	-	- && - && -	-
Cha01g001300	AT5G37360.1	AT5G37360	0	LOW protein: ammonium transporter 1-like protein	1393.55	1256.68	1166.69	876.536	916.602	993.436	1272.31	928.858	0.453706	1.54012e-05	0.000224206	EVM prediction Cha01g001300	GWHACFB00000001	8162039	8165579	-	945	-	- && - && -	-
Cha01g001320	AT3G07360.1	PUB9	plant U-box 9	plant U-box 9	282.885	272.82	294.899	154.46	152.058	150.426	283.535	152.314	0.89639	2.89704e-08	8.2276e-07	EVM prediction Cha01g001320	GWHACFB00000001	8677262	8679420	+	1431	-	- && Q9SRT0.1 RecName: Full=U-box domain-containing protein 9; AltName: Full=Plant U-box protein 9 && PF04564:U-box domain	U-box
Cha01g001370	AT2G02230.1	PP2-B1	phloem protein 2-B1	phloem protein 2-B1	264.096	199.624	233.155	96.6558	97.8276	115.953	232.292	103.479	1.16639	2.31794e-09	8.16712e-08	EVM prediction Cha01g001370	GWHACFB00000001	8768006	8770842	-	915	-	- && Q6NPT8.1 RecName: Full=F-box protein PP2-B1; AltName: Full=Protein PHLOEM PROTEIN 2-LIKE B1; Short=AtPP2-B1; AltName: Full=SKP1-interacting partner 21 && PF14299:Phloem protein 2	-
Cha01g001420	AT5G56270.1	WRKY2	WRKY DNA-binding protein 2	WRKY DNA-binding protein 2	1022.98	960.098	1160.24	1307.7	1749.2	1565.89	1047.77	1540.93	-0.555697	2.82789e-06	5.01635e-05	EVM prediction Cha01g001420	GWHACFB00000001	8975850	8983556	-	3078	-	- && Q6VWJ6.1 RecName: Full=WRKY transcription factor SUSIBA2; AltName: Full=Sugar signaling in barley 2; AltName: Full=WRKY transcription factor 46 && PF03106:WRKY DNA -binding domain	WRKY
Cha01g001440	AT3G06240.1	AT3G06240	0	F-box family protein	217.122	194.871	168.645	120.346	93.5742	156.693	193.546	123.538	0.646324	0.00259523	0.0177784	EVM prediction Cha01g001440	GWHACFB00000001	9011944	9016650	-	1170	-	- && - && PF00646:F-box domain	F-box
Cha01g001500	AT4G12910.1	scpl20	serine carboxypeptidase-like 20	serine carboxypeptidase-like 20	37.5788	37.0731	35.9408	57.804	69.1173	92.9714	36.8642	73.2976	-0.990005	0.00175831	0.0128555	EVM prediction Cha01g001500	GWHACFB00000001	9223861	9229506	+	1212	-	- && P37890.1 RecName: Full=Serine carboxypeptidase 1; AltName: Full=Carboxypeptidase C; AltName: Full=Serine carboxypeptidase I; Contains: RecName: Full=Serine carboxypeptidase 1 chain A; AltName: Full=Serine carboxypeptidase I chain A; Contains: RecName: Full=Serine carboxypeptidase 1 chain B; AltName: Full=Serine carboxypeptidase I chain B; Flags: Precursor && PF00450:Serine carboxypeptidase	Peptidase_S10
Cha01g001520	AT2G47840.1	Tic20-II	translocon at the inner envelope membrane of chloroplasts 20-II	Uncharacterized conserved protein ycf60	351.779	361.225	366.781	543.926	484.884	500.374	359.928	509.728	-0.50236	5.60507e-05	0.000692861	EVM prediction Cha01g001520	GWHACFB00000001	9115515	9116168	+	588	-	- && O82251.1 RecName: Full=Protein TIC 20-II, chloroplastic; AltName: Full=Translocon at the inner envelope membrane of chloroplasts 20-II; Short=AtTIC20-II; Flags: Precursor && PF16166:Chloroplast import apparatus Tic20-like	-
Cha01g001560	AT1G65290.1	mtACP2	mitochondrial acyl carrier protein 2	mitochondrial acyl carrier protein 2	624.226	651.156	796.227	872.745	903.842	872.26	690.536	882.949	-0.353584	0.00240194	0.0166562	EVM prediction Cha01g001560	GWHACFB00000001	9481186	9485574	-	390	-	- && O80800.1 RecName: Full=Acyl carrier protein 2, mitochondrial; AltName: Full=MtACP-2; Short=ACP; AltName: Full=NADH-ubiquinone oxidoreductase 9.6 kDa subunit; Flags: Precursor && PF00550:Phosphopantetheine attachment site	PP-binding
Cha01g001570	AT1G08450.1	CRT3	calreticulin 3	calreticulin 3	2509.43	2763.37	2489.13	1726.54	1625.85	1690.2	2587.31	1680.86	0.622141	5.54342e-13	3.47331e-11	EVM prediction Cha01g001570	GWHACFB00000001	9463725	9475659	-	1668	-	- && O04153.2 RecName: Full=Calreticulin-3; AltName: Full=Protein PRIORITY IN SWEET LIFE 1; Flags: Precursor && PF00262:Calreticulin family	-
Cha01g001780	AT5G36800.1	AT5G36800	0	transmembrane protein	553.244	664.464	657.072	883.169	938.932	810.627	624.927	877.576	-0.488855	2.47533e-05	0.00034071	EVM prediction Cha01g001780	GWHACFB00000001	10041867	10042454	-	489	-	- && - && -	-
Cha01g002080	AT5G49690.1	AT5G49690	0	UDP-Glycosyltransferase superfamily protein	40.7104	48.4802	36.8624	12.3189	9.57009	16.714	42.0177	12.8676	1.70708	0.000145547	0.00158276	EVM prediction Cha01g002080	GWHACFB00000001	14253808	14255180	-	1269	-	- && F8WKW8.1 RecName: Full=Beta-D-glucosyl crocetin beta-1,6-glucosyltransferase; AltName: Full=UDP-glucose glucosyltransferase 9; Short=GjUGT9; AltName: Full=UDP-glycosyltransferase 94E5 && PF00201:UDP-glucoronosyl and UDP-glucosyl transferase	UDPGT
Cha01g002130	AT5G03730.2	CTR1	CONSTITUTIVE TRIPLE RESPONSE 1	Protein kinase superfamily protein	4309.04	4334.7	3970.08	3232.28	3410.14	3448.3	4204.61	3363.57	0.322002	5.13017e-05	0.000641737	EVM prediction Cha01g002130	GWHACFB00000001	14336636	14356826	-	3159	-	- && Q05609.1 RecName: Full=Serine/threonine-protein kinase CTR1; AltName: Full=Protein CONSTITUTIVE TRIPLE RESPONSE1 && PF00076:RNA recognition motif. (a.k.a. RRM, RBD, or RNP domain)|PF07714:Protein tyrosine kinase|PF14381:Ethylene-responsive protein kinase Le-CTR1	Pkinase_Tyr
Cha01g002160	AT5G04660.1	CYP77A4	cytochrome P450, family 77, subfamily A, polypeptide 4	cytochrome P450, family 77, subfamily A, polypeptide 4	3184.8	4432.61	5027.11	6517.63	6409.83	5104.03	4214.84	6010.5	-0.511802	0.000143629	0.00156524	EVM prediction Cha01g002160	GWHACFB00000001	14286047	14287567	-	1521	-	- && P37124.1 RecName: Full=Cytochrome P450 77A2; AltName: Full=CYPLXXVIIA2; AltName: Full=Cytochrome P-450EG5 [Solanum melongena] && PF00067:Cytochrome P450	p450
Cha01g002270	AT5G04430.1	BTR1L	binding to TOMV RNA 1L (long form)	binding to TOMV RNA 1L (long form)	972.874	855.533	717.895	688.91	593.345	642.443	848.767	641.566	0.402328	0.00153109	0.0114915	EVM prediction Cha01g002270	GWHACFB00000001	15205733	15213490	+	921	-	- && Q9LZ82.1 RecName: Full=Protein BTR1; AltName: Full=Binding to ToMV RNA 1 && PF00013:KH domain	KH_1
Cha01g002280	AT5G59910.1	HTB4	0	Histone superfamily protein	7346.66	9060.1	9011.01	10976.1	12134.9	12884.4	8472.59	11998.5	-0.501804	2.14289e-07	4.9675e-06	EVM prediction Cha01g002280	GWHACFB00000001	15091615	15106858	-	309	-	- && O65819.1 RecName: Full=Histone H2B.3; AltName: Full=LeH2B-3 && PF00125:Core histone H2A/H2B/H3/H4	Histone
Cha01g002350	AT3G52180.1	SEX4	STARCH-EXCESS 4	dual specificity protein phosphatase (DsPTP1) family protein	1002.1	931.581	1087.44	1276.43	1277.07	1127.15	1007.04	1226.88	-0.284867	0.00590453	0.0342538	EVM prediction Cha01g002350	GWHACFB00000001	14741472	14754519	+	1029	-	- && G4LTX4.1 RecName: Full=Phosphoglucan phosphatase DSP4, amyloplastic; AltName: Full=Dual specificity protein phosphatase 4; Short=CsDSP4; Flags: Precursor && PF16561:Glycogen recognition site of AMP-activated protein kinase|PF00782:Dual specificity phosphatase, catalytic domain	DSPc
Cha01g002370	AT5G04500.1	AT5G04500	0	glycosyltransferase family protein 47	996.882	973.407	865.344	703.124	617.802	675.871	945.211	665.599	0.504973	4.12134e-06	6.98626e-05	EVM prediction Cha01g002370	GWHACFB00000001	14505360	14572013	-	2490	-	- && Q84WB7.1 RecName: Full=Glycosyltransferase family protein 64 protein C5; Short=GT64 C5 && PF09258:Glycosyl transferase family 64 domain	-
Cha01g002380	AT3G10540.1	AT3G10540	0	3-phosphoinositide-dependent protein kinase	332.99	333.658	349.271	440.637	471.061	464.857	338.64	458.852	-0.437574	0.000549855	0.00489534	EVM prediction Cha01g002380	GWHACFB00000001	14499330	14504589	-	1485	-	- && Q4V3C8.1 RecName: Full=3-phosphoinositide-dependent protein kinase 2; Short=AtPDK2 && PF00069:Protein kinase domain|PF14593:PH domain	Pkinase
Cha01g002440	AT3G10390.3	FLD	FLOWERING LOCUS D	protein FLOWERING locus D-like protein	793.331	794.695	804.521	1077.43	1009.11	1005.97	797.516	1030.84	-0.370499	0.000148452	0.00160726	EVM prediction Cha01g002440	GWHACFB00000001	15974453	16003123	-	5955	-	- && Q9CAE3.1 RecName: Full=Protein FLOWERING LOCUS D; AltName: Full=Protein SUPPRESSOR OF OVEREXPRESSED FCA 1 && PF00514:Armadillo/beta-catenin-like repeat|PF00225:Kinesin motor domain|PF06090:Inositol-pentakisphosphate 2-kinase|PF01593:Flavin containing amine oxidoreductase|PF04433:SWIRM domain	Kinesin
Cha01g002570	AT5G05210.1	AT5G05210	0	Surfeit locus protein 6	1534.47	1628.37	1538.08	1899	1834.27	1865.7	1566.97	1866.32	-0.252239	0.0028931	0.0193866	EVM prediction Cha01g002570	GWHACFB00000001	16285551	16314028	-	1173	-	- && - && PF04935:Surfeit locus protein 6|PF15459:60S ribosome biogenesis protein Rrp14	-
Cha01g002630	AT2G39130.2	AT2G39130	0	Transmembrane amino acid transporter family protein	996.882	1146.41	1478.18	1950.17	2122.43	1756.01	1207.16	1942.87	-0.685796	9.74956e-08	2.45985e-06	EVM prediction Cha01g002630	GWHACFB00000001	16197363	16205061	+	1677	-	- && P47082.1 RecName: Full=Vacuolar amino acid transporter 1 && PF01490:Transmembrane amino acid transporter protein	Aa_trans
Cha01g002680	AT3G53260.1	PAL2	phenylalanine ammonia-lyase 2	phenylalanine ammonia-lyase 2	1387.28	1546.61	1494.77	2278.04	2317.02	1794.66	1476.22	2129.91	-0.528793	1.02837e-06	2.03641e-05	EVM prediction Cha01g002680	GWHACFB00000001	16822909	16846214	-	2304	-	- && P45726.1 RecName: Full=Phenylalanine ammonia-lyase && PF00221:Aromatic amino acid lyase	-
Cha01g002710	AT5G03250.1	AT5G03250	0	Phototropic-responsive NPH3 family protein	437.376	564.652	480.132	717.338	692.236	746.905	494.053	718.826	-0.540163	1.21091e-05	0.000182107	EVM prediction Cha01g002710	GWHACFB00000001	16915852	16920997	-	1893	-	- && Q9LYW0.1 RecName: Full=BTB/POZ domain-containing protein At5g03250 && PF03000:NPH3 family	-
Cha01g002740	AT4G30080.1	ARF16	auxin response factor 16	auxin response factor 16	106.473	96.0098	138.234	181.94	178.642	155.649	113.572	172.077	-0.598317	0.00402714	0.0252662	EVM prediction Cha01g002740	GWHACFB00000001	17199851	17202487	+	2034	-	- && Q653H7.1 RecName: Full=Auxin response factor 18; AltName: Full=OsARF10 && PF02362:B3 DNA binding domain|PF06507:Auxin response factor	Auxin_resp
Cha01g002750	AT4G32890.1	GATA9	GATA transcription factor 9	GATA transcription factor 9	2272.47	1908.79	2018.22	3253.13	2919.94	2914.5	2066.49	3029.19	-0.552307	3.94819e-09	1.31566e-07	EVM prediction Cha01g002750	GWHACFB00000001	17134787	17136990	+	1008	-	- && Q9SV30.1 RecName: Full=GATA transcription factor 8 && PF00320:GATA zinc finger	GATA
Cha01g002780	AT5G13570.1	DCP2	decapping 2	decapping 2	693.12	601.725	620.209	507.917	451.921	462.768	638.352	474.202	0.427446	0.000358155	0.00339964	EVM prediction Cha01g002780	GWHACFB00000001	17342595	17350256	+	969	-	- && Q8GW31.1 RecName: Full=mRNA-decapping enzyme subunit 2; Short=AtDCP2; Short=Protein DECAPPING 2; AltName: Full=M(7)GpppN-mRNA hydrolase DCP2; AltName: Full=Protein TRIDENT && PF00293:NUDIX domain|PF05026:Dcp2, box A domain	NUDIX
Cha01g002820	AT5G19290.1	AT5G19290	0	alpha/beta-Hydrolases superfamily protein	1338.22	1378.36	1562.96	2173.81	2237.27	2433.97	1426.52	2281.68	-0.677032	1.15548e-12	6.96193e-11	EVM prediction Cha01g002820	GWHACFB00000001	17454151	17460751	+	999	-	- && Q9C942.1 RecName: Full=Caffeoylshikimate esterase; AltName: Full=Lysophospholipase 2; Short=LysoPL2 && PF12146:Serine aminopeptidase, S33	-
Cha01g002830	AT3G54960.1	PDIL1-3	PDI-like 1-3	PDI-like 1-3	2344.5	2478.19	2496.5	2083.79	1868.29	1956.58	2439.73	1969.55	0.308715	0.000295355	0.00287204	EVM prediction Cha01g002830	GWHACFB00000001	17487208	17499491	+	1746	-	- && Q9FF55.1 RecName: Full=Protein disulfide isomerase-like 1-4; Short=AtPDIL1-4; AltName: Full=Protein disulfide isomerase 2; Short=AtPDI2; AltName: Full=Protein disulfide isomerase-like 2-2; Short=AtPDIL2-2; Flags: Precursor && PF13848:Thioredoxin-like domain|PF00085:Thioredoxin	-
Cha01g002850	AT5G19500.1	AT5G19500	0	Tryptophan/tyrosine permease	606.48	676.822	744.62	1029.1	909.158	893.152	675.974	943.804	-0.481122	2.8919e-05	0.000388526	EVM prediction Cha01g002850	GWHACFB00000001	17509063	17517601	-	1413	-	- && - && PF03222:Tryptophan/tyrosine permease family	-
Cha01g002900	AT3G07990.1	SCPL27	serine carboxypeptidase-like 27	serine carboxypeptidase-like 27	46.9735	45.6284	51.6073	202.788	159.501	86.7037	48.0698	149.664	-1.63981	3.01064e-08	8.48201e-07	EVM prediction Cha01g002900	GWHACFB00000001	17993293	17996203	-	1368	-	- && Q9SFB5.1 RecName: Full=Serine carboxypeptidase-like 27; Flags: Precursor && PF00450:Serine carboxypeptidase	Peptidase_S10
Cha01g002920	AT3G07990.1	SCPL27	serine carboxypeptidase-like 27	serine carboxypeptidase-like 27	233.824	224.34	184.312	150.669	116.968	149.381	214.158	139.006	0.620988	0.00110773	0.00878042	EVM prediction Cha01g002920	GWHACFB00000001	17957892	17977481	-	1467	-	- && Q9SFB5.1 RecName: Full=Serine carboxypeptidase-like 27; Flags: Precursor && PF00450:Serine carboxypeptidase	Peptidase_S10
Cha01g002940	AT2G37150.9	AT2G37150	0	RING/U-box superfamily protein	472.867	389.743	345.585	300.391	264.772	325.922	402.731	297.029	0.437488	0.00473435	0.0287768	EVM prediction Cha01g002940	GWHACFB00000001	17948416	17951369	+	966	-	- && O49500.1 RecName: Full=E3 ubiquitin-protein ligase MBR2; AltName: Full=HAL3-interacting protein 1 homolog; Short=AtHIP1; AltName: Full=MED25-binding RING-H2 protein 2; AltName: Full=RING-H2 finger MBR2 && PF13639:Ring finger domain	-
Cha01g003020	AT2G34900.1	IMB1	IMBIBITION-INDUCIBLE 1	Transcription factor GTE6	434.244	433.47	393.506	316.5	323.256	317.565	420.407	319.107	0.397395	0.00245906	0.016969	EVM prediction Cha01g003020	GWHACFB00000001	18196096	18201307	-	1164	-	- && Q9FT54.1 RecName: Full=Transcription factor GTE6; AltName: Full=Bromodomain-containing protein GTE6; AltName: Full=Protein GENERAL TRANSCRIPTION FACTOR GROUP E6; AltName: Full=Protein GLOBAL TRANSCRIPTION FACTOR GROUP E6 && PF17035:Bromodomain extra-terminal - transcription regulation|PF00439:Bromodomain	Bromodomain
Cha01g003090	AT2G35800.1	SAMTL	S-adenosyl methionine transporter-like	mitochondrial substrate carrier family protein	927.988	733.857	694.856	603.625	501.898	644.532	785.567	583.352	0.428071	0.00173234	0.0126919	EVM prediction Cha01g003090	GWHACFB00000001	18630545	18641031	+	2505	-	- && F4HT41.1 RecName: Full=Probable S-adenosylmethionine carrier 2, chloroplastic; Flags: Precursor && PF00153:Mitochondrial carrier protein	Mito_carr
Cha01g003190	AT3G45630.2	AT3G45630	0	RNA binding (RRM/RBD/RNP motifs) family protein	2197.32	1882.17	1634.85	1563.55	1311.1	1420.69	1904.78	1431.78	0.41095	0.000341639	0.0032604	EVM prediction Cha01g003190	GWHACFB00000001	19262170	19274219	+	2748	-	- && Q09818.1 RecName: Full=Putative general negative regulator of transcription C16C9.04c && PF14570:RING/Ubox like zinc-binding domain	-
Cha01g003420	AT3G46290.1	HERK1	hercules receptor kinase 1	hercules receptor kinase 1	287.06	334.609	390.741	480.436	427.464	417.849	337.47	441.916	-0.387992	0.00776773	0.0426795	EVM prediction Cha01g003420	GWHACFB00000001	20037283	20039751	-	2391	-	- && Q9LX66.1 RecName: Full=Receptor-like protein kinase HERK 1; AltName: Full=Protein HERCULES RECEPTOR KINASE 1; Flags: Precursor && PF07714:Protein tyrosine kinase|PF12819:Carbohydrate-binding protein of the ER	Pkinase_Tyr
Cha01g003450	AT3G55180.1	AT3G55180	0	alpha/beta-Hydrolases superfamily protein	80.3769	81.751	41.4702	25.5854	18.0768	38.651	67.866	27.4377	1.30446	0.000693877	0.00593091	EVM prediction Cha01g003450	GWHACFB00000001	20281492	20291542	+	852	-	- && O35678.1 RecName: Full=Monoglyceride lipase; Short=MGL; AltName: Full=Monoacylglycerol lipase; Short=MAGL && PF12146:Serine aminopeptidase, S33	-
Cha01g003630	0	0	0	0	26.0964	39.9249	26.7252	59.6992	53.1672	63.722	30.9155	58.8628	-0.927624	0.00678484	0.0383222	EVM prediction Cha01g003630	GWHACFB00000001	20906733	20921046	+	513	-	- && - && -	-
Cha01g003660	AT5G59850.1	AT5G59850	0	Ribosomal protein S8 family protein	159.71	149.243	175.096	209.421	264.772	251.754	161.35	241.982	-0.582873	0.000897138	0.00735461	EVM prediction Cha01g003660	GWHACFB00000001	21074584	21075008	-	306	-	- && P42798.2 RecName: Full=40S ribosomal protein S15a-1 && PF00410:Ribosomal protein S8	-
Cha01g003680	AT5G59890.1	ADF4	actin depolymerizing factor 4	actin depolymerizing factor 4	1088.74	939.185	941.834	797.884	763.48	793.913	989.92	785.093	0.333628	0.00152141	0.011428	EVM prediction Cha01g003680	GWHACFB00000001	21209152	21249564	+	348	-	- && Q9FVI2.1 RecName: Full=Actin-depolymerizing factor 1; Short=ADF-1 && PF00241:Cofilin/tropomyosin-type actin-binding protein	Cofilin_ADF
Cha01g003730	AT3G12590.1	AT3G12590	0	hypothetical protein	1019.85	939.185	905.893	1147.55	1215.4	1156.4	954.975	1173.12	-0.297209	0.00229626	0.0160574	EVM prediction Cha01g003730	GWHACFB00000001	21329686	21356397	-	4080	-	- && - && -	-
Cha01g003760	AT5G59970.2	AT5G59970	0	Histone superfamily protein	3268.31	4315.69	4440.99	4456.59	5963.23	5942.86	4008.33	5454.23	-0.444004	0.000389887	0.00366028	EVM prediction Cha01g003760	GWHACFB00000001	21436125	21438511	-	318	-	- && P59259.2 RecName: Full=Histone H4 >Q6LAF3.3 RecName: Full=Histone H4 >Q6PMI5.3 RecName: Full=Histone H4 >Q6WZ83.3 RecName: Full=Histone H4 >Q76H85.3 RecName: Full=Histone H4 >P62788.2 RecName: Full=Histone H4 >P62787.2 RecName: Full=Histone H4 >P62887.2 RecName: Full=Histone H4 >P62785.2 RecName: Full=Histone H4 variant TH011 >P0CG89.1 RecName: Full=Histone H4 && PF15511:Centromere kinetocho…	-
Cha01g003770	AT3G55400.1	OVA1	OVULE ABORTION 1	methionyl-tRNA synthetase / methionine-tRNA ligase / MetRS (cpMetRS)	297.499	328.905	334.526	410.313	385.994	434.563	320.31	410.29	-0.356387	0.00798417	0.0436987	EVM prediction Cha01g003770	GWHACFB00000001	21454585	21464917	+	1893	-	- && Q9M2T9.1 RecName: Full=Methionine--tRNA ligase, chloroplastic/mitochondrial; AltName: Full=Methionyl-tRNA synthetase; Short=AtcpMetRS; Short=MetRS; AltName: Full=Protein OVULE ABORTION 1; Flags: Precursor && PF00133:tRNA synthetases class I (I, L, M and V)|PF09334:tRNA synthetases class I (M)	-
Cha01g003780	AT2G28760.4	UXS6	UDP-XYL synthase 6	UDP-XYL synthase 6	5305.92	4203.52	4422.56	3325.15	3350.59	3391.89	4644	3355.88	0.468461	7.82613e-07	1.59216e-05	EVM prediction Cha01g003780	GWHACFB00000001	21465489	21469976	-	1023	-	- && Q9SN95.1 RecName: Full=UDP-glucuronic acid decarboxylase 5; AltName: Full=UDP-XYL synthase 5; AltName: Full=UDP-glucuronate decarboxylase 5; Short=UGD; Short=UXS-5 && PF16363:GDP-mannose 4,6 dehydratase	-
Cha01g003900	AT5G23960.2	TPS21	terpene synthase 21	terpene synthase 21	186.85	180.613	284.762	316.5	446.604	329.056	217.408	364.054	-0.741143	0.000131969	0.00145842	EVM prediction Cha01g003900	GWHACFB00000001	22131594	22136877	-	1677	-	- && Q6Q3H3.1 RecName: Full=(-)-germacrene D synthase && PF01397:Terpene synthase, N-terminal domain|PF03936:Terpene synthase family, metal binding domain	-
Cha01g003940	AT2G16050.1	AT2G16050	0	Cysteine/Histidine-rich C1 domain family protein	147.184	169.205	99.5284	95.7082	71.244	66.8559	138.639	77.936	0.826964	0.00127621	0.00989117	EVM prediction Cha01g003940	GWHACFB00000001	22416249	22418101	-	1392	-	- && - && PF07649:C1-like domain	C1_3
Cha01g004020	AT3G55360.1	CER10	ECERIFERUM 10	3-oxo-5-alpha-steroid 4-dehydrogenase family protein	2285	2614.13	2502.96	3004.86	3161.32	2876.89	2467.36	3014.36	-0.288585	0.000888391	0.00729772	EVM prediction Cha01g004020	GWHACFB00000001	22995236	23002730	-	1038	-	- && Q9M2U2.1 RecName: Full=Very-long-chain enoyl-CoA reductase; AltName: Full=Enoyl-CoA reductase; Short=AtECR; AltName: Full=Protein ECERIFERUM 10; AltName: Full=Synaptic glycoprotein SC2-like protein && PF02544:3-oxo-5-alpha-steroid 4-dehydrogenase	-
Cha01g004030	AT3G12110.1	ACT11	actin-11	actin-11	1512.55	1696.81	1717.79	2027.88	2185.17	2151.92	1642.38	2121.66	-0.368783	4.26132e-05	0.000545859	EVM prediction Cha01g004030	GWHACFB00000001	22985387	22987559	-	1134	-	- && P30171.1 RecName: Full=Actin-97 && PF00022:Actin	Actin
Cha01g004260	AT5G02140.1	AT5G02140	0	Pathogenesis-related thaumatin superfamily protein	204.596	195.822	234.998	263.434	317.94	318.61	211.805	299.995	-0.500289	0.00186627	0.0134981	EVM prediction Cha01g004260	GWHACFB00000001	25064600	25065354	-	687	-	- && Q53MB8.1 RecName: Full=Thaumatin-like protein; Flags: Precursor && PF00314:Thaumatin family	Thaumatin
Cha01g004290	AT2G39710.1	AT2G39710	0	Eukaryotic aspartyl protease family protein	31.3157	40.8755	63.5876	112.765	87.1941	73.1236	45.2596	91.0276	-1.00444	0.00144131	0.0109426	EVM prediction Cha01g004290	GWHACFB00000001	24628744	24638026	-	1302	-	- && Q9LZL3.1 RecName: Full=Aspartic proteinase PCS1; AltName: Full=Aspartic protease 38; Short=AtASP38; AltName: Full=Protein EMBRYO DEFECTIVE 24; AltName: Full=Protein PROMOTION OF CELL SURVIVAL 1; Flags: Precursor && PF14541:Xylanase inhibitor C-terminal|PF14543:Xylanase inhibitor N-terminal	-
Cha01g004350	AT5G13840.2	FZR3	FIZZY-related 3	FIZZY-related 3	806.901	779.486	693.934	898.33	970.832	1058.2	760.107	975.788	-0.360518	0.00108869	0.00865224	EVM prediction Cha01g004350	GWHACFB00000001	24127695	24131545	-	1479	-	- && Q8LPL5.1 RecName: Full=Protein FIZZY-RELATED 3; AltName: Full=Cell cycle switch protein CCS52B && -	-
Cha01g004380	AT5G13820.2	TBP1	telomeric DNA binding protein 1	telomeric DNA binding protein 1	647.191	657.81	524.367	494.65	462.554	483.66	609.789	480.288	0.343419	0.00663588	0.037654	EVM prediction Cha01g004380	GWHACFB00000001	24038122	24042897	+	2076	-	- && Q9FFY9.1 RecName: Full=Telomere repeat-binding protein 4; AltName: Full=H-protein promoter binding factor-1; Short=AtTBP1; AltName: Full=Telomeric DNA-binding protein 1 && -	-
Cha01g004490	AT2G39800.4	P5CS1	delta1-pyrroline-5-carboxylate synthase 1	delta1-pyrroline-5-carboxylate synthase 1	945.733	852.682	861.658	1143.76	1142.03	1090.59	886.691	1125.46	-0.344634	0.000433224	0.00400328	EVM prediction Cha01g004490	GWHACFB00000001	26124678	26137767	-	2157	-	- && O04015.1 RecName: Full=Delta-1-pyrroline-5-carboxylate synthase; Short=P5CS; Includes: RecName: Full=Glutamate 5-kinase; Short=GK; AltName: Full=Gamma-glutamyl kinase; Includes: RecName: Full=Gamma-glutamyl phosphate reductase; Short=GPR; AltName: Full=Glutamate-5-semialdehyde dehydrogenase; AltName: Full=Glutamyl-gamma-semialdehyde dehydrogenase && PF00171:Aldehyde dehydrogenase family|PF00…	AA_kinase
Cha01g004580	AT3G54000.3	AT3G54000	0	TIP41-like protein	1426.95	1620.76	1597.98	1833.62	1856.6	2095.51	1548.57	1928.58	-0.316066	0.000977294	0.00789039	EVM prediction Cha01g004580	GWHACFB00000001	27267900	27270214	+	1236	-	- && - && -	-
Cha01g004600	AT5G05940.1	ROPGEF5	ROP (rho of plants) guanine nucleotide exchange factor 5	ROP guanine nucleotide exchange factor 5	1028.2	1060.86	1050.58	1224.31	1332.37	1353.83	1046.55	1303.5	-0.31626	0.00074825	0.00631731	EVM prediction Cha01g004600	GWHACFB00000001	27042699	27045752	-	1800	-	- && F4K295.1 RecName: Full=Rop guanine nucleotide exchange factor 5; Short=AtRopGEF5; AltName: Full=Rho of plants guanine nucleotide exchange factor 5 && PF03759:PRONE (Plant-specific Rop nucleotide exchanger)	DUF315
Cha01g004620	AT5G59080.2	AT5G59080	0	hypothetical protein	478.086	400.199	463.544	90.9702	182.895	153.56	447.277	142.475	1.6547	7.56769e-17	7.61024e-15	EVM prediction Cha01g004620	GWHACFB00000001	26963583	26967643	+	468	-	- && - && -	-
Cha01g004710	AT1G59725.1	AT1G59725	0	DNAJ heat shock family protein	294.367	250.956	305.036	157.303	103.144	134.756	283.453	131.734	1.10236	4.90435e-09	1.60402e-07	EVM prediction Cha01g004710	GWHACFB00000001	28638512	28641256	+	912	-	- && Q3MI00.3 RecName: Full=DnaJ homolog subfamily B member 1 && PF01556:DnaJ C terminal domain|PF00226:DnaJ domain	DnaJ_C
Cha01g004720	AT1G27100.1	AT1G27100	0	Actin cross-linking protein	480.174	399.249	409.172	333.557	319.003	322.788	429.532	325.116	0.400427	0.00319794	0.0209864	EVM prediction Cha01g004720	GWHACFB00000001	28591233	28600523	+	1398	-	- && - && PF04601:Domain of unknown function (DUF569)	-
Cha01g004740	AT1G27150.1	AT1G27150	0	Tetratricopeptide repeat (TPR)-like superfamily protein	313.157	288.98	317.938	213.211	241.379	196.389	306.692	216.993	0.499521	0.00125406	0.00975893	EVM prediction Cha01g004740	GWHACFB00000001	28532860	28538942	+	1398	-	- && - && -	-
Cha01g004880	AT2G29570.1	PCNA2	proliferating cell nuclear antigen 2	proliferating cell nuclear antigen 2	470.779	645.452	836.776	1575.87	1791.73	1710.05	651.002	1692.55	-1.37682	4.97458e-20	7.24597e-18	EVM prediction Cha01g004880	GWHACFB00000001	29525557	29527781	-	1017	-	- && O82797.1 RecName: Full=Proliferating cell nuclear antigen; Short=PCNA && PF02747:Proliferating cell nuclear antigen, C-terminal domain|PF00705:Proliferating cell nuclear antigen, N-terminal domain	PCNA_C
Cha01g004890	AT3G55770.5	WLIM2b	WLIM2b	GATA type zinc finger transcription factor family protein	757.839	868.842	820.188	1101.12	1240.92	1133.42	815.623	1158.49	-0.505423	1.02398e-06	2.02914e-05	EVM prediction Cha01g004890	GWHACFB00000001	29530657	29534056	-	570	-	- && Q9M047.1 RecName: Full=LIM domain-containing protein WLIM2b; AltName: Full=Widely-expressed LIM protein 2B && PF00412:LIM domain	LIM
Cha01g004980	AT2G39940.1	COI1	CORONATINE INSENSITIVE 1	RNI-like superfamily protein	997.926	1012.38	1252.4	1426.15	1455.72	1511.57	1087.57	1464.48	-0.428545	6.38855e-05	0.00077513	EVM prediction Cha01g004980	GWHACFB00000001	29742892	29752483	-	1755	-	- && O04197.1 RecName: Full=Coronatine-insensitive protein 1; AltName: Full=COI-1; AltName: Full=F-box/LRR-repeat protein 2; Short=AtCOI1; Short=AtFBL2 && -	-
Cha01g005280	AT2G40070.1	AT2G40070	0	flocculation FLO11-like protein	937.383	1039.95	870.874	1181.66	1195.2	1151.17	949.402	1176.01	-0.308907	0.00234056	0.0163026	EVM prediction Cha01g005280	GWHACFB00000001	35547252	35553383	-	1629	-	- && - && -	-
Cha01g005290	AT2G40060.1	CLC2	clathrin light chain 2	Clathrin light chain protein	2437.4	2400.25	2525.99	2987.8	3130.48	2777.65	2454.55	2965.31	-0.272658	0.00107224	0.00854227	EVM prediction Cha01g005290	GWHACFB00000001	35538803	35543497	+	924	-	- && Q7XKE9.1 RecName: Full=Clathrin light chain 1 && PF01086:Clathrin light chain	-
Cha01g005370	AT3G55950.1	CCR3	CRINKLY4 related 3	CRINKLY4 related 3	323.595	239.549	152.979	106.132	66.9906	92.9714	238.708	88.698	1.42374	2.79704e-08	7.9837e-07	EVM prediction Cha01g005370	GWHACFB00000001	36316419	36318794	-	2307	-	- && Q9LY50.1 RecName: Full=Putative serine/threonine-protein kinase-like protein CCR3; AltName: Full=Protein CRINKLY 4 RELATED 3; Short=AtCRR3; Flags: Precursor && PF00069:Protein kinase domain	Pkinase
Cha01g005380	AT3G08510.2	PLC2	phospholipase C 2	phospholipase C 2	4157.68	2977.26	2795.09	1488.69	1352.57	1611.85	3310.01	1484.37	1.15659	4.46909e-19	5.8197e-17	EVM prediction Cha01g005380	GWHACFB00000001	36269266	36282310	+	1791	-	- && Q39033.1 RecName: Full=Phosphoinositide phospholipase C 2; AltName: Full=Phosphoinositide phospholipase PLC2; Short=AtPLC2; Short=PI-PLC2 && PF00387:Phosphatidylinositol-specific phospholipase C, Y domain|PF00388:Phosphatidylinositol-specific phospholipase C, X domain|PF00168:C2 domain|PF09279:Phosphoinositide-specific phospholipase C, efhand-like	PI-PLC-X
Cha01g005390	AT2G40116.1	AT2G40116	0	Phosphoinositide-specific phospholipase C family protein	274.534	194.871	83.8619	50.2231	38.2803	36.5618	184.422	41.6884	2.14034	1.94858e-10	8.33023e-09	EVM prediction Cha01g005390	GWHACFB00000001	36240697	36245842	+	1776	-	- && Q8GV43.2 RecName: Full=Phosphoinositide phospholipase C 6; AltName: Full=Phosphoinositide phospholipase PLC6; Short=AtPLC6; Short=AtPLC8; Short=PI-PLC6 && PF00387:Phosphatidylinositol-specific phospholipase C, Y domain|PF09279:Phosphoinositide-specific phospholipase C, efhand-like|PF00168:C2 domain|PF00388:Phosphatidylinositol-specific phospholipase C, X domain	PI-PLC-X
Cha01g005410	AT2G40080.1	ELF4	EARLY FLOWERING 4	EARLY FLOWERING-like protein (DUF1313)	850.743	833.67	907.736	687.014	668.843	672.737	864.049	676.198	0.353725	0.000596721	0.00523995	EVM prediction Cha01g005410	GWHACFB00000001	36138827	36171350	+	366	-	- && O80877.1 RecName: Full=Protein ELF4-LIKE 1 && PF07011:Protein of unknown function (DUF1313)	-
Cha01g005430	AT5G05580.1	FAD8	fatty acid desaturase 8	fatty acid desaturase 8	1472.88	1464.86	1280.97	1087.85	575.269	794.958	1406.24	819.359	0.778803	0.00365741	0.0233773	EVM prediction Cha01g005430	GWHACFB00000001	37000084	37003190	-	1356	-	- && P48620.1 RecName: Full=Omega-3 fatty acid desaturase, chloroplastic; Flags: Precursor && PF00487:Fatty acid desaturase|PF11960:Domain of unknown function (DUF3474)	-
Cha01g005450	AT3G11150.1	AT3G11150	0	2-oxoglutarate (2OG) and Fe(II)-dependent oxygenase superfamily protein	136.745	192.97	173.253	257.749	233.935	265.334	167.656	252.339	-0.587984	0.000932859	0.00759675	EVM prediction Cha01g005450	GWHACFB00000001	37115510	37120044	+	1149	-	- && - && PF14226:non-haem dioxygenase in morphine synthesis N-terminal	-
Cha01g005490	AT2G40200.1	AT2G40200	0	basic helix-loop-helix (bHLH) DNA-binding superfamily protein	80.3769	65.5909	65.4307	26.533	23.3935	15.6693	70.4662	21.8653	1.68279	1.86162e-06	3.48381e-05	EVM prediction Cha01g005490	GWHACFB00000001	37629321	37636276	+	492	-	- && Q9XEF0.1 RecName: Full=Transcription factor bHLH51; AltName: Full=Basic helix-loop-helix protein 51; Short=AtbHLH51; Short=bHLH 51; AltName: Full=Transcription factor EN 57; AltName: Full=bHLH transcription factor bHLH051 && -	-
Cha01g005630	AT4G18640.1	MRH1	morphogenesis of root hair 1	Leucine-rich repeat protein kinase family protein	545.937	374.533	366.781	238.797	214.795	213.103	429.084	222.232	0.946775	3.36711e-08	9.33737e-07	EVM prediction Cha01g005630	GWHACFB00000001	38087602	38094704	-	1914	-	- && C0LGQ4.1 RecName: Full=Protein MALE DISCOVERER 2; Short=AtMDIS2; AltName: Full=Probable LRR receptor-like serine/threonine-protein kinase MRH1; AltName: Full=Protein MORPHOGENESIS OF ROOT HAIR 1; Flags: Precursor && PF07714:Protein tyrosine kinase|PF08263:Leucine rich repeat N-terminal domain	Pkinase_Tyr
Cha01g005680	AT4G34131.1	UGT73B3	UDP-glucosyl transferase 73B3	UDP-glucosyl transferase 73B3	3031.36	4221.58	3677.94	8367.36	8164.35	7957.94	3643.63	8163.21	-1.16352	1.17758e-28	4.10814e-26	EVM prediction Cha01g005680	GWHACFB00000001	38299170	38305066	-	2046	-	- && Q8W3P8.1 RecName: Full=Abscisate beta-glucosyltransferase; AltName: Full=ABA-glucosyltransferase && PF00201:UDP-glucoronosyl and UDP-glucosyl transferase	UDPGT
Cha01g005740	AT2G40316.1	AT2G40316	0	autophagy-like protein	127.35	71.2944	102.293	213.211	198.845	190.121	100.313	200.726	-1.00436	4.23607e-06	7.17213e-05	EVM prediction Cha01g005740	GWHACFB00000001	38615595	38635339	-	933	-	- && - && -	-
Cha01g005770	AT3G56130.5	AT3G56130	0	biotin/lipoyl attachment domain-containing protein	754.708	865.039	833.09	1010.15	1108	1018.51	817.612	1045.55	-0.353933	0.000622954	0.00541978	EVM prediction Cha01g005770	GWHACFB00000001	39712672	39715427	+	672	-	- && - && -	-
Cha01g005890	AT2G40460.1	AT2G40460	0	Major facilitator superfamily protein	766.19	894.508	830.325	1277.37	997.416	1070.74	830.341	1115.18	-0.425796	0.000260964	0.00259021	EVM prediction Cha01g005890	GWHACFB00000001	41571627	41579007	+	1758	-	- && Q8VZR7.2 RecName: Full=Protein NRT1/ PTR FAMILY 5.1; Short=AtNPF5.1 && PF00854:POT family	-
Cha01g005990	AT3G10940.1	LSF2	LIKE SEX4 2	dual specificity protein phosphatase (DsPTP1) family protein	371.613	426.816	429.447	578.04	568.889	554.695	409.292	567.208	-0.469833	0.000115659	0.00129901	EVM prediction Cha01g005990	GWHACFB00000001	42240660	42243255	+	822	-	- && Q9SRK5.1 RecName: Full=Phosphoglucan phosphatase LSF2, chloroplastic; AltName: Full=Phosphoglucan phosphatase like sex Four2; AltName: Full=Protein LIKE SEX4 2; Flags: Precursor && PF00782:Dual specificity phosphatase, catalytic domain	DSPc
Cha01g006000	AT2G40550.1	ETG1	E2F target gene 1	E2F target protein 1 (ETG1)	454.077	650.205	869.031	1290.64	1435.51	1350.7	657.771	1358.95	-1.04528	1.07398e-10	4.78684e-09	EVM prediction Cha01g006000	GWHACFB00000001	42244259	42257534	-	1809	-	- && Q501D5.1 RecName: Full=Mini-chromosome maintenance complex-binding protein; Short=MCM-BP; Short=MCM-binding protein; AltName: Full=Protein E2F TARGET GENE 1 && PF09739:Mini-chromosome maintenance replisome factor	-
Cha01g006010	AT2G40540.5	KT2	potassium transporter 2	potassium transporter 2	816.295	898.31	1033.07	1445.1	1361.08	1453.07	915.891	1419.75	-0.631626	3.06486e-09	1.05233e-07	EVM prediction Cha01g006010	GWHACFB00000001	42270882	42276114	-	2352	-	- && O22881.2 RecName: Full=Potassium transporter 2; Short=AtKT2; Short=AtKUP2; Short=AtPOT2 && PF02705:K+ potassium transporter	K_trans
Cha01g006030	AT3G56310.1	AT3G56310	0	Melibiase family protein	720.261	656.859	778.718	572.354	540.178	507.687	718.613	540.073	0.411704	0.000441233	0.00406931	EVM prediction Cha01g006030	GWHACFB00000001	42534099	42541809	+	1272	-	- && Q8VXZ7.1 RecName: Full=Alpha-galactosidase 3; Short=AtAGAL3; AltName: Full=Alpha-D-galactoside galactohydrolase 3; AltName: Full=Melibiase; Flags: Precursor && PF16499:Alpha galactosidase A	-
Cha01g006120	AT2G40610.1	EXPA8	expansin A8	expansin A8	1127.36	1141.66	1485.55	1068.9	1000.61	829.43	1251.53	966.312	0.373207	0.0037387	0.0237946	EVM prediction Cha01g006120	GWHACFB00000001	43004696	43006918	-	759	-	- && O22874.1 RecName: Full=Expansin-A8; Short=AtEXPA8; AltName: Full=Alpha-expansin-8; Short=At-EXP8; Short=AtEx8; AltName: Full=Ath-ExpAlpha-1.11; Flags: Precursor && PF01357:Pollen allergen|PF03330:Rare lipoprotein A (RlpA)-like double-psi beta-barrel	-
Cha01g006150	AT5G05270.2	CHIL	chalcone isomerase like	Chalcone-flavanone isomerase family protein	1685.83	2223.44	2349.05	4772.14	4477.74	3923.6	2086.11	4391.16	-1.07338	4.61702e-20	6.83077e-18	EVM prediction Cha01g006150	GWHACFB00000001	43119524	43142022	-	825	-	- && Q8VZW3.1 RecName: Full=Probable chalcone--flavonone isomerase 3; Short=Chalcone isomerase 3; AltName: Full=Chalcone isomerase-like 1 && PF02431:Chalcone-flavanone isomerase	-
Cha01g006190	AT5G05240.2	AT5G05240	0	cation-transporting ATPase	384.139	410.656	429.447	639.634	666.716	724.968	408.081	677.106	-0.729388	9.17082e-10	3.48319e-08	EVM prediction Cha01g006190	GWHACFB00000001	43561229	43568936	+	1617	-	- && - && -	-
Cha01g006200	AT5G05230.1	AT5G05230	0	RING/U-box superfamily protein	239.043	293.733	263.566	201.84	204.162	189.077	265.447	198.36	0.421057	0.00926213	0.0490038	EVM prediction Cha01g006200	GWHACFB00000001	43569996	43598912	-	1050	-	- && Q6DBN5.1 RecName: Full=U-box domain-containing protein 62; AltName: Full=Plant U-box protein 62 && PF04564:U-box domain	U-box
Cha01g006220	AT3G56370.1	AT3G56370	0	Leucine-rich repeat protein kinase family protein	1017.76	1124.55	1054.26	1648.83	1658.82	1553.35	1065.52	1620.33	-0.604514	5.4713e-11	2.57251e-09	EVM prediction Cha01g006220	GWHACFB00000001	43636711	43640139	-	2907	-	- && Q9LY03.1 RecName: Full=Probable LRR receptor-like serine/threonine-protein kinase IRK; AltName: Full=Inflorescence and root apices receptor-like kinase; Flags: Precursor && PF13855:Leucine rich repeat|PF00069:Protein kinase domain|PF08263:Leucine rich repeat N-terminal domain	Pkinase
Cha01g006270	AT1G61670.2	AT1G61670	0	Lung seven transmembrane receptor family protein	157.622	197.723	177.861	280.491	310.496	217.282	177.735	269.423	-0.599082	0.00094572	0.00767494	EVM prediction Cha01g006270	GWHACFB00000001	43854087	43858286	-	1362	-	- && Q8BKU8.1 RecName: Full=Transmembrane protein 87B; Flags: Precursor && PF06814:Lung seven transmembrane receptor	-
Cha01g006280	AT3G56400.1	WRKY70	WRKY DNA-binding protein 70	WRKY DNA-binding protein 70	352.823	305.14	326.232	431.161	425.337	447.099	328.065	434.532	-0.406267	0.00197152	0.0141507	EVM prediction Cha01g006280	GWHACFB00000001	44086039	44088625	-	882	-	- && Q9LY00.1 RecName: Full=Probable WRKY transcription factor 70; AltName: Full=WRKY DNA-binding protein 70 && PF03106:WRKY DNA -binding domain	WRKY
Cha01g006340	AT5G58320.5	NET4A	Networked 4A	Kinase interacting (KIP1-like) family protein	987.488	1342.24	1151.03	1513.33	1740.69	1684.98	1160.25	1646.33	-0.503964	1.26429e-05	0.000189128	EVM prediction Cha01g006340	GWHACFB00000001	44304815	44307087	-	1797	-	- && F4KEW8.1 RecName: Full=Protein NETWORKED 4A && PF07765:KIP1-like protein	-
Cha01g006410	AT5G24520.4	TTG1	TRANSPARENT TESTA GLABRA 1	Transducin/WD40 repeat-like superfamily protein	889.365	940.136	782.404	1038.58	1067.6	1071.78	870.635	1059.32	-0.283223	0.00656461	0.0373471	EVM prediction Cha01g006410	GWHACFB00000001	44702561	44704139	-	1047	-	- && Q9XGN1.1 RecName: Full=Protein TRANSPARENT TESTA GLABRA 1 && -	-
Cha01g006490	AT3G54190.1	AT3G54190	0	Transducin/WD40 repeat-like superfamily protein	1445.74	1586.54	1485.55	1809.93	1818.32	1793.62	1505.94	1807.29	-0.262964	0.0023635	0.0164233	EVM prediction Cha01g006490	GWHACFB00000001	45615555	45622119	+	1359	-	- && - && -	-
Cha01g006510	AT5G05000.3	TOC34	translocon at the outer envelope membrane of chloroplasts 34	translocon at the outer envelope membrane of chloroplasts 34	922.769	1105.54	1037.68	1162.71	1310.04	1262.95	1021.99	1245.23	-0.284092	0.00629372	0.0360986	EVM prediction Cha01g006510	GWHACFB00000001	45767501	45773559	+	903	-	- && Q41009.1 RecName: Full=Translocase of chloroplast 34; AltName: Full=34 kDa chloroplast outer envelope protein; AltName: Full=GTP-binding protein IAP34; AltName: Full=GTP-binding protein OEP34 && PF04548:AIG1 family	-
Cha01g006560	AT2G34930.1	AT2G34930	0	disease resistance family protein / LRR family protein	153.447	102.664	83.8619	54.0135	63.8006	45.9634	113.324	54.5925	1.05107	0.000243507	0.00244876	EVM prediction Cha01g006560	GWHACFB00000001	47264068	47266630	-	2562	-	- && - && PF13855:Leucine rich repeat|PF08263:Leucine rich repeat N-terminal domain	LRRNT_2
Cha01g006800	AT5G51190.1	AT5G51190	0	Integrase-type DNA-binding superfamily protein	139.877	221.488	158.508	27.4806	23.3935	11.4908	173.291	20.7883	3.05283	1.93482e-22	3.64495e-20	EVM prediction Cha01g006800	GWHACFB00000001	49549245	49611521	+	1215	-	- && Q40478.1 RecName: Full=Ethylene-responsive transcription factor 5; AltName: Full=Ethylene-responsive element-binding factor 4; Short=EREBP-4; AltName: Full=Ethylene-responsive element-binding factor 5 homolog; AltName: Full=NtERF4 && PF00847:AP2 domain	AP2
Cha01g006810	AT5G47230.1	ERF5	ethylene responsive element binding factor 5	ethylene responsive element binding factor 5	339.253	364.077	520.681	660.481	526.355	593.346	408.004	593.394	-0.539499	0.000694781	0.00593325	EVM prediction Cha01g006810	GWHACFB00000001	49752442	49774445	+	399	-	- && Q9LY05.1 RecName: Full=Ethylene-responsive transcription factor ERF106 && PF00847:AP2 domain	AP2
Cha01g006870	AT2G39440.2	AT2G39440	0	ribonuclease H2 subunit C-like protein	67.8506	96.9604	91.2344	126.979	128.665	151.47	85.3485	135.705	-0.665558	0.00368411	0.023532	EVM prediction Cha01g006870	GWHACFB00000001	51700120	51702482	-	333	-	- && - && PF08615:Ribonuclease H2 non-catalytic subunit (Ylr154p-like)	-
Cha01g006970	AT5G48100.1	TT10	TRANSPARENT TESTA 10	Laccase/Diphenol oxidase family protein	105.429	136.885	104.136	287.125	400.88	353.082	115.484	347.029	-1.58538	1.88099e-17	2.01337e-15	EVM prediction Cha01g006970	GWHACFB00000001	52836760	52844916	+	1500	-	- && Q84J37.1 RecName: Full=Laccase-15; AltName: Full=Benzenediol:oxygen oxidoreductase 15; AltName: Full=Diphenol oxidase 15; AltName: Full=Protein TRANSPARENT TESTA 10; AltName: Full=Urishiol oxidase 15; Flags: Precursor && PF00394:Multicopper oxidase|PF07732:Multicopper oxidase|PF07731:Multicopper oxidase	-
Cha01g006990	AT5G61530.1	AT5G61530	0	small G protein family protein / RhoGAP family protein	327.771	358.373	375.075	280.491	266.899	239.219	353.74	262.203	0.432041	0.00292005	0.0195245	EVM prediction Cha01g006990	GWHACFB00000001	52908214	52913155	-	720	-	- && Q3E875.2 RecName: Full=Uncharacterized Rho GTPase-activating protein At5g61530 && PF00620:RhoGAP domain	RhoGAP
Cha01g007030	AT5G61520.2	AT5G61520	0	Major facilitator superfamily protein	59.4998	40.8755	32.2546	11.3713	19.1402	29.2494	44.2099	19.9203	1.15315	0.00935342	0.0493206	EVM prediction Cha01g007030	GWHACFB00000001	53460679	53462083	-	1218	-	- && Q07423.1 RecName: Full=Hexose carrier protein HEX6 && PF00083:Sugar (and other) transporter	Sugar_tr
Cha01g007050	AT5G61520.1	AT5G61520	0	Major facilitator superfamily protein	39.6665	28.5178	38.7055	12.3189	2.12669	10.4462	35.6299	8.29726	2.08851	0.000146855	0.00159548	EVM prediction Cha01g007050	GWHACFB00000001	53417947	53420721	-	1533	-	- && Q07423.1 RecName: Full=Hexose carrier protein HEX6 && PF00083:Sugar (and other) transporter	Sugar_tr
Cha01g007120	AT4G25170.1	AT4G25170	0	Uncharacterized conserved protein (UCP012943)	896.672	898.31	862.58	743.871	597.599	742.727	885.854	694.732	0.349819	0.00225817	0.0158341	EVM prediction Cha01g007120	GWHACFB00000001	54478968	54484801	-	1035	-	- && - && -	-
Cha01g007240	AT3G47460.2	ATSMC2	0	Structural maintenance of chromosomes (SMC) family protein	827.778	1058.96	896.677	1227.15	1178.18	1276.53	927.805	1227.29	-0.403084	0.000247036	0.00247193	EVM prediction Cha01g007240	GWHACFB00000001	55597119	55609519	-	3531	-	- && Q9SN90.1 RecName: Full=Structural maintenance of chromosomes protein 2-2; Short=AtSMC2-2; AltName: Full=Chromosome-associated protein E-2; Short=AtCAP-E2 && PF06470:SMC proteins Flexible Hinge Domain|PF02463:RecF/RecN/SMC N terminal domain	SMC_N
Cha01g007280	AT3G47430.1	PEX11B	peroxin 11B	peroxin 11B	129.438	181.563	137.312	78.6513	108.461	97.1499	149.438	94.7541	0.660673	0.00378803	0.0240598	EVM prediction Cha01g007280	GWHACFB00000001	55730621	55731274	-	654	-	- && Q7XU74.2 RecName: Full=Peroxisomal membrane protein 11-4; AltName: Full=OsPEX11-4; AltName: Full=Peroxin-11-4 >Q01IH3.1 RecName: Full=Peroxisomal membrane protein 11-4; AltName: Full=OsPEX11-4; AltName: Full=Peroxin-11-4 && PF05648:Peroxisomal biogenesis factor 11 (PEX11)	-
Cha01g007340	AT5G51460.4	ATTPPA	0	Haloacid dehalogenase-like hydrolase (HAD) superfamily protein	643.015	633.095	338.212	235.954	202.035	307.119	538.107	248.369	1.11512	0.00107726	0.00857261	EVM prediction Cha01g007340	GWHACFB00000001	56253359	56256668	+	1320	-	- && O64896.1 RecName: Full=Trehalose-phosphate phosphatase A; Short=AtTPPA; AltName: Full=Trehalose 6-phosphate phosphatase && PF02358:Trehalose-phosphatase	-
Cha01g007460	AT5G62350.1	AT5G62350	0	Plant invertase/pectin methylesterase inhibitor superfamily protein	6700.51	5723.52	6390.09	4919.02	5316.72	5479.05	6271.37	5238.26	0.259716	0.00251923	0.0173207	EVM prediction Cha01g007460	GWHACFB00000001	60734263	60734990	-	606	-	- && P17407.1 RecName: Full=21 kDa protein; AltName: Full=1.2 protein; Flags: Precursor && PF04043:Plant invertase/pectin methylesterase inhibitor	-
Cha01g007540	AT5G62310.1	IRE	INCOMPLETE ROOT HAIR ELONGATION	AGC (cAMP-dependent, cGMP-dependent and protein kinase C) kinase family protein	35.4911	43.7273	41.4702	55.9088	65.9273	106.552	40.2295	76.1292	-0.916422	0.00507187	0.0303453	EVM prediction Cha01g007540	GWHACFB00000001	61222610	61256573	-	3939	-	- && Q9LE81.1 RecName: Full=Probable serine/threonine protein kinase IRE; AltName: Full=Protein INCOMPLETE ROOT HAIR ELONGATION; Short=AtIRE && PF00069:Protein kinase domain	Pkinase
Cha01g007570	AT5G51550.1	EXL3	EXORDIUM like 3	EXORDIUM like 3	560.551	557.047	601.778	1174.08	1349.38	1102.08	573.125	1208.51	-1.07576	3.59408e-22	6.55236e-20	EVM prediction Cha01g007570	GWHACFB00000001	61494141	61495419	+	1014	-	- && Q9FHM9.1 RecName: Full=Protein EXORDIUM-like 3; Flags: Precursor && PF04674:Phosphate-induced protein 1 conserved region	-
Cha01g007620	AT4G00100.1	RPS13A	ribosomal protein S13A	ribosomal protein S13A	2458.28	2365.07	2374.86	2767.01	3049.67	2932.26	2399.4	2916.31	-0.281373	0.000541285	0.00483122	EVM prediction Cha01g007620	GWHACFB00000001	62415620	62416322	+	423	-	- && P62302.1 RecName: Full=40S ribosomal protein S13 && PF00312:Ribosomal protein S15|PF08069:Ribosomal S13/S15 N-terminal domain	-
Cha01g007640	AT2G45290.2	AT2G45290	0	Transketolase	339.253	381.188	396.271	562.878	525.291	473.214	372.237	520.461	-0.483141	0.000224485	0.00228019	EVM prediction Cha01g007640	GWHACFB00000001	62484946	62489124	-	2307	-	- && F4IW47.1 RecName: Full=Transketolase-2, chloroplastic; Short=TK; Flags: Precursor && PF02779:Transketolase, pyrimidine binding domain|PF02780:Transketolase, C-terminal domain|PF00456:Transketolase, thiamine diphosphate binding domain	-
Cha01g007680	0	0	0	0	425.893	492.407	385.212	607.415	584.839	490.973	434.504	561.076	-0.369417	0.00692016	0.0389154	EVM prediction Cha01g007680	GWHACFB00000001	62785898	62787178	-	1113	-	- && - && -	-
Cha01g007710	AT2G36530.1	LOS2	LOW EXPRESSION OF OSMOTICALLY RESPONSIVE GENES 2	Enolase	2610.68	3393.62	3560.91	4414.9	4360.77	4133.57	3188.4	4303.08	-0.432198	5.32456e-05	0.000662534	EVM prediction Cha01g007710	GWHACFB00000001	63514416	63521173	-	1338	-	- && Q42971.2 RecName: Full=Enolase; AltName: Full=2-phospho-D-glycerate hydro-lyase; AltName: Full=2-phosphoglycerate dehydratase; AltName: Full=OSE1 && PF00113:Enolase, C-terminal TIM barrel domain|PF03952:Enolase, N-terminal domain	-
Cha01g007720	AT4G25320.1	AT4G25320	0	AT hook motif DNA-binding family protein	176.412	176.81	177.861	285.229	220.112	264.29	177.028	256.544	-0.536453	0.00150128	0.0113038	EVM prediction Cha01g007720	GWHACFB00000001	63670676	63686600	+	1005	-	- && Q9SB31.1 RecName: Full=AT-hook motif nuclear-localized protein 3 && PF03479:Domain of unknown function (DUF296)	-
Cha01g007740	AT2G34930.1	AT2G34930	0	disease resistance family protein / LRR family protein	77.2453	64.6403	87.5481	41.6947	13.8235	7.31236	76.4779	20.9435	1.85395	2.78821e-05	0.000377163	EVM prediction Cha01g007740	GWHACFB00000001	63924682	63930061	+	2220	-	- && - && PF08263:Leucine rich repeat N-terminal domain|PF13855:Leucine rich repeat	LRRNT_2
Cha01g007820	AT5G07180.1	ERL2	ERECTA-like 2	ERECTA-like 2	91.8593	88.4051	76.4894	140.246	126.538	131.622	85.5846	132.802	-0.63608	0.00371631	0.0236841	EVM prediction Cha01g007820	GWHACFB00000001	64594210	64600273	-	2871	-	- && Q6XAT2.1 RecName: Full=LRR receptor-like serine/threonine-protein kinase ERL2; AltName: Full=Protein ERECTA-like kinase 2; Flags: Precursor && PF00069:Protein kinase domain|PF13855:Leucine rich repeat|PF08263:Leucine rich repeat N-terminal domain	Pkinase
Cha01g007950	AT5G51750.1	SBT1.3	subtilase 1.3	subtilase 1.3	2796.49	3410.73	3468.75	4667.91	4947.74	4841.83	3225.32	4819.16	-0.578941	6.63267e-10	2.59953e-08	EVM prediction Cha01g007950	GWHACFB00000001	66605776	66627050	+	2313	-	- && Q9FLI4.1 RecName: Full=Subtilisin-like protease SBT1.3; AltName: Full=Subtilase subfamily 1 member 3; Short=AtSBT1.3; Flags: Precursor && PF05922:Peptidase inhibitor I9|PF02225:PA domain|PF00082:Subtilase family	Peptidase_S8
Cha01g008040	AT5G62180.1	CXE20	carboxyesterase 20	carboxyesterase 20	14.614	23.7648	47.9211	96.6558	75.4974	52.2311	28.7666	74.7948	-1.3716	0.000557941	0.00495017	EVM prediction Cha01g008040	GWHACFB00000001	70940430	70941870	+	921	-	- && Q0ZPV7.1 RecName: Full=Carboxylesterase 1; Short=AeCXE1 && PF07859:alpha/beta hydrolase fold	Abhydrolase_3
Cha01g008060	AT5G62180.1	CXE20	carboxyesterase 20	carboxyesterase 20	15.6578	21.8636	29.4899	59.6992	44.6604	54.3204	22.3371	52.8933	-1.23844	0.00122843	0.00958129	EVM prediction Cha01g008060	GWHACFB00000001	71949171	71950169	+	999	-	- && Q0ZPV7.1 RecName: Full=Carboxylesterase 1; Short=AeCXE1 && PF07859:alpha/beta hydrolase fold	Abhydrolase_3
Cha01g008110	AT5G62170.1	TRM25	TON1 Recruiting Motif 25	LOW protein: M-phase inducer phosphatase-like protein	458.253	499.061	478.289	736.29	689.046	611.104	478.534	678.813	-0.504585	2.47868e-05	0.000341005	EVM prediction Cha01g008110	GWHACFB00000001	73881471	73885326	-	1986	-	- && - && PF14309:Domain of unknown function (DUF4378)|PF14383:DUF761-associated sequence motif	-
Cha01g008140	AT5G51950.1	AT5G51950	0	Glucose-methanol-choline (GMC) oxidoreductase family protein	8363.37	9635.21	10320.5	11991	12079.6	12021.5	9439.71	12030.7	-0.349777	5.14829e-05	0.000643149	EVM prediction Cha01g008140	GWHACFB00000001	74506132	74517665	-	1809	-	- && Q9S746.1 RecName: Full=Protein HOTHEAD; AltName: Full=Protein ADHESION OF CALYX EDGES; Flags: Precursor && PF05199:GMC oxidoreductase|PF00732:GMC oxidoreductase	-
Cha01g008220	AT1G14850.1	NUP155	nucleoporin 155	nucleoporin 155	297.499	285.178	331.761	419.789	399.817	486.794	304.813	435.467	-0.513962	0.000257432	0.00256145	EVM prediction Cha01g008220	GWHACFB00000001	75913797	76034849	+	1230	-	- && F4HXV6.1 RecName: Full=Nuclear pore complex protein NUP155; AltName: Full=Nucleoporin 155 && -	-
Cha01g008230	AT2G22240.1	MIPS2	myo-inositol-1-phosphate synthase 2	myo-inositol-1-phosphate synthase 2	3921.77	4602.77	4344.23	6640.82	5705.9	5973.15	4289.59	6106.62	-0.509508	1.64426e-08	4.85006e-07	EVM prediction Cha01g008230	GWHACFB00000001	76616821	76650629	+	1668	-	- && Q9SSV4.1 RecName: Full=Inositol-3-phosphate synthase; Short=MIP synthase; AltName: Full=Myo-inositol 1-phosphate synthase; Short=IPS; Short=MI-1-P synthase && PF01658:Myo-inositol-1-phosphate synthase|PF07994:Myo-inositol-1-phosphate synthase	-
Cha01g008380	AT5G52020.1	AT5G52020	0	Integrase-type DNA-binding superfamily protein	158.666	162.551	130.861	26.533	24.4569	22.9817	150.693	24.6572	2.60878	1.07057e-20	1.65313e-18	EVM prediction Cha01g008380	GWHACFB00000001	79167686	79169585	-	759	-	- && Q9CAN9.1 RecName: Full=Ethylene-responsive transcription factor ERF026 && PF00847:AP2 domain	AP2
Cha01g008390	AT5G51990.1	CBF4	C-repeat-binding factor 4	C-repeat-binding factor 4	660.761	577.01	340.977	12.3189	3.19003	2.08925	526.249	5.86605	6.46565	2.30835e-20	3.48821e-18	EVM prediction Cha01g008390	GWHACFB00000001	78904097	78907494	-	774	-	- && Q9M0L0.2 RecName: Full=Dehydration-responsive element-binding protein 1A; Short=Protein DREB1A; AltName: Full=C-repeat/dehydration-responsive element-binding factor 3; Short=C-repeat-binding factor 3; Short=CRT/DRE-binding factor 3; AltName: Full=Cold resistance-related AP2 transcription factor && PF00847:AP2 domain	AP2
Cha01g008490	AT4G00750.1	AT4G00750	0	S-adenosyl-L-methionine-dependent methyltransferases superfamily protein	32.3595	33.2707	54.372	82.4417	98.8909	83.5698	40.0008	88.3008	-1.13696	0.00017648	0.0018629	EVM prediction Cha01g008490	GWHACFB00000001	81805192	81809932	+	1623	-	- && O80844.1 RecName: Full=Probable methyltransferase PMT16 && PF03141:Putative S-adenosyl-L-methionine-dependent methyltransferase	-
Cha01g008510	AT5G07240.1	IQD24	IQ-domain 24	IQ-domain 24	469.735	345.065	355.722	230.268	254.139	224.594	390.174	236.334	0.722191	6.30647e-06	0.00010188	EVM prediction Cha01g008510	GWHACFB00000001	83260686	83271445	-	1395	-	- && - && PF13178:Protein of unknown function (DUF4005)	-
Cha01g008560	AT5G62020.1	HSFB2A	heat shock transcription factor B2A	heat shock transcription factor B2A	565.77	488.605	512.387	338.295	317.94	345.77	522.254	334.002	0.643975	5.35554e-07	1.14169e-05	EVM prediction Cha01g008560	GWHACFB00000001	83727206	83728216	-	900	-	- && Q9SCW4.1 RecName: Full=Heat stress transcription factor B-2a; Short=AtHsfB2a; AltName: Full=AtHsf-22; AltName: Full=Heat shock factor protein 6; Short=HSF 6; AltName: Full=Heat shock transcription factor 6; Short=HSTF 6 && PF00447:HSF-type DNA-binding	HSF_DNA-bind
Cha01g008580	AT5G52220.2	AT5G52220	0	chromosome transmission fidelity-like protein	77.2453	94.1087	73.7248	175.307	168.008	137.89	81.6929	160.402	-0.973847	9.5482e-06	0.00014833	EVM prediction Cha01g008580	GWHACFB00000001	83943644	83944076	-	339	-	- && - && PF09696:Ctf8	-
Cha01g008640	AT4G25570.2	ACYB-2	0	Cytochrome b561/ferric reductase transmembrane protein family	1569.96	1473.42	1718.71	1259.37	1355.76	1291.15	1587.36	1302.09	0.286178	0.00269308	0.0183111	EVM prediction Cha01g008640	GWHACFB00000001	84739744	84745575	-	693	-	- && Q8L856.1 RecName: Full=Transmembrane ascorbate ferrireductase 1; AltName: Full=Cytochrome b561; Short=Artb561-1; Short=AtCytb561; AltName: Full=Protein b561A.tha5; AltName: Full=Tonoplast Cyt-b561; Short=TCytb && PF03188:Eukaryotic cytochrome b561	Cytochrom_B561
Cha01g008720	AT3G49050.1	AT3G49050	0	alpha/beta-Hydrolases superfamily protein	568.901	619.786	599.935	738.185	779.43	732.281	596.208	749.965	-0.330413	0.00213838	0.0151444	EVM prediction Cha01g008720	GWHACFB00000001	87100437	87107532	+	1404	-	- && - && PF03893:Lipase 3 N-terminal region|PF01764:Lipase (class 3)	Lipase_3
Cha01g008730	AT4G23420.2	AT4G23420	0	NAD(P)-binding Rossmann-fold superfamily protein	169.105	334.609	274.625	542.978	588.029	469.036	259.446	533.347	-1.03729	4.36038e-08	1.17684e-06	EVM prediction Cha01g008730	GWHACFB00000001	87904531	87911261	+	945	-	- && Q6RVV4.1 RecName: Full=Short-chain dehydrogenase TIC 32, chloroplastic; AltName: Full=Translocon at the inner envelope membrane of chloroplasts 32; Short=PsTIC32 && PF00106:short chain dehydrogenase	adh_short
Cha01g008750	AT5G52420.1	AT5G52420	0	transmembrane protein	161.798	106.466	134.548	63.4896	56.3572	52.2311	134.271	57.3593	1.22363	1.3605e-06	2.62782e-05	EVM prediction Cha01g008750	GWHACFB00000001	87496136	87497354	-	759	-	- && - && -	-
Cha01g008820	AT5G23950.1	AT5G23950	0	Calcium-dependent lipid-binding (CaLB domain) family protein	18.7894	18.0613	6.45092	63.4896	30.8369	20.8925	14.4339	38.4063	-1.42311	0.00733614	0.0407839	EVM prediction Cha01g008820	GWHACFB00000001	88462385	88463668	-	552	-	- && - && PF00168:C2 domain	C2
Cha01g008920	AT4G25700.1	BETA-OHASE 1	beta-hydroxylase 1	beta-hydroxylase 1	1770.38	1566.58	1386.03	1302.01	1062.28	1158.49	1574.33	1174.26	0.421944	0.000201003	0.00208209	EVM prediction Cha01g008920	GWHACFB00000001	90817587	90821701	-	927	-	- && O49814.1 RecName: Full=Beta-carotene hydroxylase 2, chloroplastic; Flags: Precursor && PF04116:Fatty acid hydroxylase superfamily	-
Cha01g008940	AT5G52640.1	HSP90.1	heat shock protein 90.1	heat shock-like protein	1322.57	1587.49	1413.67	512.655	513.595	562.007	1441.24	529.419	1.44539	2.17637e-40	1.5375e-37	EVM prediction Cha01g008940	GWHACFB00000001	91931624	91936798	+	2622	-	- && P51819.1 RecName: Full=Heat shock protein 83 && PF00183:Hsp90 protein|PF02518:Histidine kinase-, DNA gyrase B-, and HSP90-like ATPase	HATPase_c
Cha01g008970	AT5G52740.1	AT5G52740	0	Copper transport protein family	1982.28	1520	1069.93	336.4	223.302	392.778	1524.07	317.493	2.26278	1.40573e-11	7.262e-10	EVM prediction Cha01g008970	GWHACFB00000001	91998934	91999485	-	369	-	- && O03982.1 RecName: Full=Heavy metal-associated isoprenylated plant protein 39; Short=AtHIP39; Flags: Precursor && PF00403:Heavy-metal-associated domain	HMA
Cha01g008980	AT5G52810.1	AT5G52810	0	NAD(P)-binding Rossmann-fold superfamily protein	529.235	469.593	472.76	323.134	291.356	296.673	490.529	303.721	0.690058	1.63029e-07	3.88437e-06	EVM prediction Cha01g008980	GWHACFB00000001	92482102	92495829	+	1020	-	- && Q9HDZ0.1 RecName: Full=Uncharacterized protein P11E10.01 && PF02423:Ornithine cyclodeaminase/mu-crystallin family	OCD_Mu_crystall
Cha01g009060	AT3G16520.3	UGT88A1	UDP-glucosyl transferase 88A1	UDP-glucosyl transferase 88A1	759.927	718.648	673.66	591.306	545.495	464.857	717.412	533.886	0.424992	0.000537623	0.0048046	EVM prediction Cha01g009060	GWHACFB00000001	92998987	93000419	-	1338	-	- && Q6VAA7.1 RecName: Full=UDP-glycosyltransferase 88B1 && PF00201:UDP-glucoronosyl and UDP-glucosyl transferase	UDPGT
Cha01g009120	AT5G52860.1	ABCG8	ATP-binding cassette G8	ABC-2 type transporter family protein	185.806	243.352	218.41	327.872	368.98	310.253	215.856	335.702	-0.635232	6.60464e-05	0.000799289	EVM prediction Cha01g009120	GWHACFB00000001	93743926	93757281	-	1986	-	- && Q9FLX5.1 RecName: Full=ABC transporter G family member 8; Short=ABC transporter ABCG.8; Short=AtABCG8; AltName: Full=Probable white-brown complex homolog protein 8; Short=AtWBC8 && PF00005:ABC transporter|PF01061:ABC-2 type transporter	ABC2_membrane
Cha01g009130	AT2G46150.1	AT2G46150	0	Late embryogenesis abundant (LEA) hydroxyproline-rich glycoprotein family	58.4559	133.083	158.508	203.735	238.189	230.862	116.682	224.262	-0.937506	0.000295502	0.00287248	EVM prediction Cha01g009130	GWHACFB00000001	93999242	94055616	+	726	-	- && Q6DST1.1 RecName: Full=Late embryogenesis abundant protein At1g64065 && PF03168:Late embryogenesis abundant protein	-
Cha01g009170	AT5G52900.1	MAKR6	MEMBRANE-ASSOCIATED KINASE REGULATOR 6	membrane-associated kinase regulator	385.183	391.644	411.016	578.04	517.848	581.855	395.947	559.248	-0.498163	4.38966e-05	0.000559257	EVM prediction Cha01g009170	GWHACFB00000001	95080718	95081449	-	633	-	- && Q84JK8.1 RecName: Full=Probable membrane-associated kinase regulator 6 && -	-
Cha01g009180	AT5G60750.1	AT5G60750	0	CAAX amino terminal protease family protein	209.815	278.524	200.9	427.37	377.487	431.429	229.746	412.095	-0.842815	1.0528e-07	2.62346e-06	EVM prediction Cha01g009180	GWHACFB00000001	95084546	95105274	-	1023	-	- && - && PF02517:CAAX protease self-immunity	-
Cha01g009210	AT5G52950.1	AT5G52950	0	LIM domain protein	82.4646	106.466	96.7637	140.246	153.121	175.497	95.2316	156.288	-0.711876	0.000857193	0.00708262	EVM prediction Cha01g009210	GWHACFB00000001	95201136	95208745	+	3804	-	- && Q9STX0.1 RecName: Full=Probable WRKY transcription factor 7; AltName: Full=WRKY DNA-binding protein 7 && PF10533:Plant zinc cluster domain	-
Cha01g009290	AT4G23740.2	AT4G23740	0	Leucine-rich repeat protein kinase family protein	1528.21	1562.77	1396.16	1941.64	1704.54	1759.14	1495.71	1801.78	-0.269143	0.00427278	0.0264839	EVM prediction Cha01g009290	GWHACFB00000001	96060748	96063376	+	1890	-	- && Q9SUQ3.1 RecName: Full=Probable inactive receptor kinase At4g23740; Flags: Precursor && PF00069:Protein kinase domain|PF08263:Leucine rich repeat N-terminal domain	Pkinase
Cha01g009310	AT5G53300.4	UBC10	ubiquitin-conjugating enzyme 10	ubiquitin-conjugating enzyme 10	1181.64	1194.89	1358.38	1476.37	1682.21	1602.45	1244.97	1587.01	-0.349452	0.00040752	0.00380182	EVM prediction Cha01g009310	GWHACFB00000001	96132570	96139658	+	447	-	- && P35133.1 RecName: Full=Ubiquitin-conjugating enzyme E2 10; AltName: Full=E2 ubiquitin-conjugating enzyme 10; AltName: Full=Ubiquitin carrier protein 10/12; AltName: Full=Ubiquitin-conjugating enzyme E2-17 kDa 10/12; AltName: Full=Ubiquitin-protein ligase 10/12 && PF00179:Ubiquitin-conjugating enzyme	UQ_con
Cha01g009420	AT5G51460.4	ATTPPA	0	Haloacid dehalogenase-like hydrolase (HAD) superfamily protein	26.0964	23.7648	5.52936	1.89521	2.12669	2.08925	18.4635	2.03705	3.17818	0.000451916	0.00415157	EVM prediction Cha01g009420	GWHACFB00000001	98280553	98286759	-	1116	-	- && Q9FWQ2.1 RecName: Full=Probable trehalose-phosphate phosphatase 2; Short=OsTPP2; AltName: Full=Trehalose 6-phosphate phosphatase && PF02358:Trehalose-phosphatase	-
Cha01g009470	AT5G53130.1	CNGC1	cyclic nucleotide gated channel 1	cyclic nucleotide gated channel 1	269.315	225.29	218.41	158.25	155.248	176.541	237.672	163.347	0.53988	0.00193358	0.0139279	EVM prediction Cha01g009470	GWHACFB00000001	99261403	99271660	+	2142	-	- && O65717.1 RecName: Full=Cyclic nucleotide-gated ion channel 1; Short=AtCNGC1; AltName: Full=Cyclic nucleotide- and calmodulin-regulated ion channel 1 && PF00520:Ion transport protein|PF00027:Cyclic nucleotide-binding domain	Ion_trans
Cha01g009490	AT5G53120.5	SPDS3	spermidine synthase 3	spermidine synthase 3	655.542	719.599	885.619	928.654	987.846	1008.06	753.586	974.853	-0.370156	0.00221598	0.0156041	EVM prediction Cha01g009490	GWHACFB00000001	99371354	99378721	-	1101	-	- && Q94BN2.1 RecName: Full=Spermine synthase; Short=SPMSY; AltName: Full=Spermidine aminopropyltransferase && PF01564:Spermine/spermidine synthase	-
Cha01g009600	0	0	0	0	49.0612	52.2826	14.745	17.0569	10.6334	8.35698	38.6963	12.0158	1.67719	0.00198386	0.0142212	EVM prediction Cha01g009600	GWHACFB00000001	100541270	100555076	+	498	-	- && - && -	-
Cha01g009650	AT5G24170.1	AT5G24170	0	Got1/Sft2-like vescicle transport protein family	74.1138	69.3933	77.411	120.346	96.7642	137.89	73.6393	118.333	-0.684688	0.00449719	0.0275785	EVM prediction Cha01g009650	GWHACFB00000001	101706536	101708848	-	501	-	- && Q8VD57.1 RecName: Full=Vesicle transport protein SFT2B; AltName: Full=SFT2 domain-containing protein 2 && PF04178:Got1/Sft2-like family	-
Cha01g009770	AT5G53370.1	PMEPCRF	pectin methylesterase PCR fragment F	pectin methylesterase PCR fragment F	1314.21	1777.61	2225.57	4303.08	3802.51	2580.22	1772.46	3561.94	-1.00681	0.000713969	0.00607325	EVM prediction Cha01g009770	GWHACFB00000001	103032307	103036379	+	1797	-	- && Q9FK05.1 RecName: Full=Probable pectinesterase/pectinesterase inhibitor 61; Includes: RecName: Full=Pectinesterase inhibitor 61; AltName: Full=Pectin methylesterase inhibitor 61; Includes: RecName: Full=Pectinesterase 61; Short=PE 61; AltName: Full=AtPMEpcrF; AltName: Full=Pectin methylesterase 61; Short=AtPME61 && PF04043:Plant invertase/pectin methylesterase inhibitor|PF01095:Pectinesterase	-
Cha01g009860	AT5G24310.1	ABIL3	ABL interactor-like protein 3	ABL interactor-like protein 3	180.587	217.686	219.331	346.824	309.433	357.261	205.868	337.839	-0.713284	4.43779e-06	7.4957e-05	EVM prediction Cha01g009860	GWHACFB00000001	104366715	104370739	+	1083	-	- && Q6NMC6.1 RecName: Full=Protein ABIL3; AltName: Full=Abl interactor-like protein 3; Short=AtABIL3 && -	-
Cha01g009950	AT5G24330.1	ATXR6	ARABIDOPSIS TRITHORAX-RELATED PROTEIN 6	TRITHORAX-RELATED PROTEIN 6	28.1841	54.1838	89.3913	162.041	180.768	129.533	57.2531	157.447	-1.45217	2.0323e-06	3.76088e-05	EVM prediction Cha01g009950	GWHACFB00000001	105478591	105482428	-	1038	-	- && Q9FNE9.1 RecName: Full=Histone-lysine N-methyltransferase ATXR6; AltName: Full=Protein SET DOMAIN GROUP 34; AltName: Full=Trithorax-related protein 6; Short=TRX-related protein 6 && PF00628:PHD-finger	PHD
Cha01g009970	AT1G21320.3	AT1G21320	0	nucleic acid/nucleotide binding protein	387.271	415.409	428.525	519.288	558.255	560.962	410.402	546.169	-0.411157	0.000672877	0.00577587	EVM prediction Cha01g009970	GWHACFB00000001	106014990	106024754	+	789	-	- && G7ID19.1 RecName: Full=RNA-binding protein 2 && PF00076:RNA recognition motif. (a.k.a. RRM, RBD, or RNP domain)	RRM_1
Cha01g009980	AT4G27740.1	AT4G27740	0	Yippee family putative zinc-binding protein	253.657	293.733	382.447	212.264	186.085	235.04	309.946	211.13	0.555267	0.00199103	0.0142545	EVM prediction Cha01g009980	GWHACFB00000001	105842936	105844133	-	321	-	- && Q2V3E2.1 RecName: Full=Protein yippee-like At4g27740 && PF03226:Yippee zinc-binding/DNA-binding /Mis18, centromere assembly	-
Cha01g010040	AT2G46680.1	HB-7	homeobox 7	homeobox 7	113.78	126.429	121.646	87.1797	68.054	64.7666	120.618	73.3334	0.715488	0.00253212	0.0173854	EVM prediction Cha01g010040	GWHACFB00000001	106061960	106062657	-	621	-	- && P46897.2 RecName: Full=Homeobox-leucine zipper protein ATHB-7; AltName: Full=HD-ZIP protein ATHB-7; AltName: Full=Homeodomain transcription factor ATHB-7 && PF00046:Homeobox domain|PF02183:Homeobox associated leucine zipper	Homeobox
Cha01g010100	AT1G01110.2	IQD18	IQ-domain 18	IQ-domain 18	204.596	253.808	232.233	306.077	360.473	389.644	230.212	352.065	-0.610644	0.000105733	0.00120227	EVM prediction Cha01g010100	GWHACFB00000001	106856614	106861704	-	1422	-	- && Q8LPG9.1 RecName: Full=Protein IQ-DOMAIN 14 && PF13178:Protein of unknown function (DUF4005)	-
Cha01g010140	AT1G64720.1	CP5	0	Polyketide cyclase/dehydrase and lipid transport superfamily protein	2366.42	2471.54	2560.09	1985.23	2101.17	2124.76	2466.02	2070.39	0.252673	0.00235789	0.016399	EVM prediction Cha01g010140	GWHACFB00000001	107194524	107200221	-	1254	-	- && - && -	-
Cha01g010160	AT5G24490.1	AT5G24490	0	30S ribosomal protein	2228.63	2202.52	2404.35	1388.24	1338.75	1499.03	2278.5	1408.68	0.693911	9.95808e-15	7.88223e-13	EVM prediction Cha01g010160	GWHACFB00000001	107236271	107238629	-	951	-	- && P19954.2 RecName: Full=Ribosome-binding factor PSRP1, chloroplastic; AltName: Full=30S ribosomal protein 1; AltName: Full=CS-S5; Short=CS5; AltName: Full=Plastid-specific 30S ribosomal protein 1; Short=PSrp-1; AltName: Full=Ribosomal protein 1; AltName: Full=S22; Flags: Precursor && PF02482:Sigma 54 modulation protein / S30EA ribosomal protein|PF16321:Sigma 54 modulation/S30EA ribosomal prot…	-
Cha01g010240	AT5G24530.1	DMR6	DOWNY MILDEW RESISTANT 6	2-oxoglutarate (2OG) and Fe(II)-dependent oxygenase superfamily protein	677.463	545.64	691.17	568.564	439.161	475.303	638.091	494.343	0.366893	0.00757976	0.0418256	EVM prediction Cha01g010240	GWHACFB00000001	108889811	108910800	+	1017	-	- && Q9FLV0.1 RecName: Full=Protein DOWNY MILDEW RESISTANCE 6; Short=AtDMR6; AltName: Full=2-oxoglutarate (2OG)-Fe(II) oxygenase-like protein DMR6; AltName: Full=Salicylate 3-hydroxylase DMR6; Short=S3H DMR6; Short=SA 3-hydroxylase DMR6; Short=Salicylic acid 3-hydroxylase DMR6 && PF03171:2OG-Fe(II) oxygenase superfamily|PF14226:non-haem dioxygenase in morphine synthesis N-terminal	2OG-FeII_Oxy
Cha01g010290	AT5G24580.2	AT5G24580	0	Heavy metal transport/detoxification superfamily protein	52.1928	73.1956	92.1559	24.6378	29.7736	56.4096	72.5148	36.9403	0.979398	0.00679969	0.0383908	EVM prediction Cha01g010290	GWHACFB00000001	109266655	109270011	-	945	-	- && Q9FLU5.1 RecName: Full=Heavy metal-associated isoprenylated plant protein 9; Short=AtHIP09; Flags: Precursor && PF00403:Heavy-metal-associated domain	HMA
Cha01g010310	AT5G24590.2	TIP	TCV-interacting protein	TCV-interacting protein	2710.89	1908.79	1803.49	1346.55	1182.44	1372.63	2141.06	1300.54	0.718547	7.30852e-08	1.87408e-06	EVM prediction Cha01g010310	GWHACFB00000001	109367866	109371479	-	1773	-	- && Q9SCK6.1 RecName: Full=NAC domain-containing protein 62; Short=ANAC062; AltName: Full=Protein NTM1-like 6 && PF02365:No apical meristem (NAM) protein	NAM
Cha01g010320	AT1G06920.1	OFP4	ovate family protein 4	ovate family protein 4	81.4208	61.7885	81.0972	35.0614	52.1038	32.3833	74.7688	39.8495	0.910026	0.00384616	0.0243361	EVM prediction Cha01g010320	GWHACFB00000001	109930171	109930480	+	309	-	- && F4HNU8.1 RecName: Full=Transcription repressor OFP4; AltName: Full=Ovate family protein 4; Short=AtOFP4 && PF04844:Transcriptional repressor, ovate	-
Cha01g010340	AT5G03140.1	AT5G03140	0	Concanavalin A-like lectin protein kinase family protein	81.4208	116.923	103.215	181.94	159.501	146.247	100.519	162.563	-0.692159	0.00128841	0.0099567	EVM prediction Cha01g010340	GWHACFB00000001	110207754	110212084	+	1881	-	- && Q9FHG4.1 RecName: Full=Probable L-type lectin-domain containing receptor kinase S.7; Short=LecRK-S.7; Flags: Precursor && PF00139:Legume lectin domain|PF07714:Protein tyrosine kinase	Pkinase_Tyr
Cha01g010430	AT5G24610.1	AT5G24610	0	cyclic AMP-responsive element-binding protein	1030.29	903.063	906.814	774.194	715.63	748.994	946.721	746.273	0.342283	0.00120252	0.00940555	EVM prediction Cha01g010430	GWHACFB00000001	110729513	110730185	+	354	-	- && - && -	-
Cha01g010520	AT5G55490.8	GEX1	gamete expressed protein 1	gamete expressed protein 1	163.885	164.453	179.704	109.922	109.524	129.533	169.347	116.327	0.542942	0.00548968	0.0322696	EVM prediction Cha01g010520	GWHACFB00000001	111232229	111234967	+	585	-	- && Q681K7.1 RecName: Full=Protein GAMETE EXPRESSED 1; Flags: Precursor && -	-
Cha01g010580	AT3G49010.7	BBC1	breast basic conserved 1	breast basic conserved 1	3490.65	3414.53	3674.26	3986.58	4516.02	4427.11	3526.48	4309.9	-0.289181	0.000478153	0.00435859	EVM prediction Cha01g010580	GWHACFB00000001	111535258	111536763	-	624	-	- && P41127.1 RecName: Full=60S ribosomal protein L13-1; AltName: Full=Protein BBC1 homolog && PF01294:Ribosomal protein L13e	-
Cha01g010600	AT5G17165.1	AT5G17165	0	hypothetical protein	605.436	388.792	417.466	296.601	313.686	250.709	470.565	286.999	0.711744	3.48345e-05	0.000456142	EVM prediction Cha01g010600	GWHACFB00000001	111644399	111648381	-	384	-	- && - && -	-
Cha01g010640	AT4G33270.1	CDC20.1	cell division cycle 20.1	Transducin family protein / WD-40 repeat family protein	398.753	541.838	513.309	808.308	892.145	908.822	484.633	869.758	-0.841908	5.65471e-11	2.64993e-09	EVM prediction Cha01g010640	GWHACFB00000001	111936357	111942326	-	1482	-	- && Q9SZA4.1 RecName: Full=Cell division cycle 20.1, cofactor of APC complex; Short=AtCDC20.1 && -	-
Cha01g010650	AT2G16790.5	AT2G16790	0	P-loop containing nucleoside triphosphate hydrolases superfamily protein	43.8419	32.3201	25.8037	10.4237	12.7601	11.4908	33.9886	11.5582	1.55515	0.00146728	0.0110922	EVM prediction Cha01g010650	GWHACFB00000001	112004967	112006517	-	579	-	- && Q5T6J7.1 RecName: Full=Probable gluconokinase; AltName: Full=Gluconate kinase && PF01202:Shikimate kinase	SKI
Cha01g010690	AT1G31930.6	XLG3	extra-large GTP-binding protein 3	extra-large GTP-binding protein 3	84.5523	120.725	131.783	64.4372	85.0674	57.4542	112.354	68.9863	0.707564	0.00764431	0.0421324	EVM prediction Cha01g010690	GWHACFB00000001	112454609	112458932	+	543	-	- && Q9C516.1 RecName: Full=Extra-large guanine nucleotide-binding protein 3; AltName: Full=Extra-large GTP-binding protein 3; Short=Extra-large G-protein 3 && -	-
Cha01g010760	AT3G03050.1	CSLD3	cellulose synthase-like D3	cellulose synthase-like D3	485.393	488.605	523.446	706.914	717.757	695.719	499.148	706.796	-0.501382	5.58534e-06	9.13899e-05	EVM prediction Cha01g010760	GWHACFB00000001	112633992	112638386	-	3426	-	- && Q9M9M4.1 RecName: Full=Cellulose synthase-like protein D3; Short=AtCslD3; AltName: Full=Protein KOJAK && PF14570:RING/Ubox like zinc-binding domain|PF03552:Cellulose synthase	-
Cha01g010780	AT5G16880.4	AT5G16880	0	Target of Myb protein 1	1315.26	1096.98	1055.19	852.845	769.86	762.575	1155.81	795.093	0.538504	1.90251e-06	3.55329e-05	EVM prediction Cha01g010780	GWHACFB00000001	112669267	112676614	-	1194	-	- && Q5SRX1.1 RecName: Full=TOM1-like protein 2; AltName: Full=Target of Myb-like protein 2 && PF00790:VHS domain|PF03127:GAT domain	-
Cha01g010800	AT4G24340.1	AT4G24340	0	Phosphorylase superfamily protein	303.762	288.03	328.075	371.462	391.31	424.117	306.622	395.63	-0.366828	0.00752792	0.0415964	EVM prediction Cha01g010800	GWHACFB00000001	112858676	112866743	+	999	-	- && Q9KDD4.1 RecName: Full=5'-methylthioadenosine/S-adenosylhomocysteine nucleosidase; Short=MTA/SAH nucleosidase; Short=MTAN; AltName: Full=5'-methylthioadenosine nucleosidase; Short=MTA nucleosidase; AltName: Full=S-adenosylhomocysteine nucleosidase; Short=AdoHcy nucleosidase; Short=SAH nucleosidase; Short=SRH nucleosidase && PF01048:Phosphorylase superfamily	-
Cha01g010840	AT5G16820.2	HSF3	heat shock factor 3	heat shock factor 3	959.304	861.237	881.011	694.595	689.046	727.057	900.517	703.566	0.355671	0.000615669	0.00536962	EVM prediction Cha01g010840	GWHACFB00000001	113313888	113316854	-	1527	-	- && Q84T61.1 RecName: Full=Heat stress transcription factor A-1; AltName: Full=Heat stress transcription factor 13; Short=OsHsf-13; AltName: Full=Heat stress transcription factor 3; Short=rHsf3 && PF00447:HSF-type DNA-binding	HSF_DNA-bind
Cha01g010850	AT5G16810.1	AT5G16810	0	Protein kinase superfamily protein	1388.33	1060.86	1163.93	639.634	596.535	732.281	1204.37	656.15	0.875664	1.36056e-12	8.12825e-11	EVM prediction Cha01g010850	GWHACFB00000001	113485955	113492349	+	1287	-	- && - && -	-
Cha01g011070	AT5G35980.1	YAK1	yeast YAK1-related gene 1	YAK1-like protein 1	1901.91	1917.35	1594.3	2598.34	2263.86	2258.47	1804.52	2373.56	-0.396018	9.07284e-05	0.00104816	EVM prediction Cha01g011070	GWHACFB00000001	114879240	114904289	-	2835	-	- && Q9P6P3.1 RecName: Full=Serine/threonine-protein kinase ppk15 && PF00069:Protein kinase domain	Pkinase
Cha01g011130	AT1G64940.1	CYP89A6	cytochrome P450, family 87, subfamily A, polypeptide 6	cytochrome P450, family 87, subfamily A, polypeptide 6	1481.23	1487.68	1487.4	1122.91	1128.21	1306.82	1485.44	1185.98	0.325075	0.000741397	0.00626507	EVM prediction Cha01g011130	GWHACFB00000001	114678423	114680102	-	1578	-	- && Q42602.2 RecName: Full=Cytochrome P450 89A2; AltName: Full=ATH 6-1; AltName: Full=CYPLXXXIX && PF00067:Cytochrome P450	p450
Cha01g011150	AT1G50200.1	ALATS	Alanyl-tRNA synthetase	Alanyl-tRNA synthetase	3535.54	3363.2	3156.34	2852.29	2579.67	2607.38	3351.69	2679.78	0.322351	0.000157922	0.00169615	EVM prediction Cha01g011150	GWHACFB00000001	114579796	114605774	+	3048	-	- && P36428.3 RecName: Full=Alanine--tRNA ligase; AltName: Full=Alanyl-tRNA synthetase; Short=AlaRS; Flags: Precursor && PF01411:tRNA synthetases class II (A)|PF07973:Threonyl and Alanyl tRNA synthetase second additional domain	-
Cha01g011210	AT1G53570.4	MAP3KA	mitogen-activated protein kinase kinase kinase 3	mitogen-activated protein kinase kinase kinase 3	1355.97	1076.07	1071.77	916.335	890.018	844.055	1167.94	883.469	0.401736	0.000427297	0.00395627	EVM prediction Cha01g011210	GWHACFB00000001	115655076	115717455	+	2070	-	- && Q9CAD5.1 RecName: Full=Mitogen-activated protein kinase kinase kinase YODA; AltName: Full=YODA MAPKK kinase && PF00069:Protein kinase domain	Pkinase
Cha01g011260	AT5G64630.2	FAS2	FASCIATA 2	Transducin/WD40 repeat-like superfamily protein	259.92	331.757	351.114	447.27	500.835	477.393	314.264	475.166	-0.594057	3.63923e-05	0.000473905	EVM prediction Cha01g011260	GWHACFB00000001	115938336	115947690	-	1368	-	- && Q6ZD63.1 RecName: Full=Chromatin assembly factor 1 subunit FAS2 homolog; Short=CAF-1 subunit FAS2 homolog; AltName: Full=CAF-1 p60 homolog; AltName: Full=Protein FASCIATA 2 homolog && -	-
Cha01g011390	AT3G18730.1	TSK	TONSOKU	tetratricopeptide repeat (TPR)-containing protein	251.569	327.004	268.174	395.152	384.93	419.938	282.249	400.007	-0.502096	0.000585934	0.00515804	EVM prediction Cha01g011390	GWHACFB00000001	117199313	117248287	-	4140	-	- && Q6Q4D0.2 RecName: Full=Protein TONSOKU; AltName: Full=Protein BRUSHY 1; AltName: Full=Protein MGOUN 3 && PF13424:Tetratricopeptide repeat	-
Cha01g011430	AT5G09810.1	ACT7	actin 7	actin 7	8146.25	8216.92	8218.47	9495.01	9902.91	9766.18	8193.88	9721.37	-0.246564	0.000357376	0.00339567	EVM prediction Cha01g011430	GWHACFB00000001	117389120	117390571	-	1134	-	- && P53492.1 RecName: Full=Actin-7; AltName: Full=Actin-2 && PF00022:Actin	Actin
Cha01g011440	AT5G09810.1	ACT7	actin 7	actin 7	7819.52	8156.08	7728.2	9765.08	9855.06	9879	7901.27	9833.05	-0.315539	6.31745e-06	0.000101952	EVM prediction Cha01g011440	GWHACFB00000001	117538514	117539963	+	1134	-	- && P53492.1 RecName: Full=Actin-7; AltName: Full=Actin-2 && PF00022:Actin	Actin
Cha01g011450	AT5G64740.1	CESA6	cellulose synthase 6	cellulose synthase 6	1119.01	676.822	521.603	267.225	262.646	232.951	772.479	254.274	1.60262	1.99474e-06	3.70108e-05	EVM prediction Cha01g011450	GWHACFB00000001	117554543	117563134	-	3114	-	- && O48947.1 RecName: Full=Cellulose synthase A catalytic subunit 2 [UDP-forming]; Short=AtCesA2; Short=Ath-A && PF03552:Cellulose synthase|PF14569:Zinc-binding RING-finger	-
Cha01g011510	AT5G64700.1	UMAMIT21	Usually multiple acids move in and out Transporters 21	nodulin MtN21 /EamA-like transporter family protein	235.911	142.589	137.312	79.5989	36.1537	71.0343	171.938	62.2623	1.45927	4.34634e-07	9.45488e-06	EVM prediction Cha01g011510	GWHACFB00000001	118030964	118044507	+	1098	-	- && Q9FGG3.1 RecName: Full=WAT1-related protein At5g64700 && PF00892:EamA-like transporter family	DUF6
Cha01g011560	AT2G21790.1	RNR1	ribonucleotide reductase 1	ribonucleotide reductase 1	1644.07	2004.8	2163.82	2954.64	3265.53	3291.61	1937.56	3170.59	-0.709826	1.30014e-11	6.79098e-10	EVM prediction Cha01g011560	GWHACFB00000001	118367955	118378318	+	2679	-	- && Q9SJ20.1 RecName: Full=Ribonucleoside-diphosphate reductase large subunit; AltName: Full=Protein DEFECTIVE IN POLLEN DNA DEGRADATION 2; AltName: Full=Ribonucleoside-diphosphate reductase R1 subunit; Short=AtRNR1 && PF03477:ATP cone domain|PF00317:Ribonucleotide reductase, all-alpha domain|PF02867:Ribonucleotide reductase, barrel domain	Ribonuc_red_lgC
Cha01g011620	AT4G39400.1	BRI1	BRASSINOSTEROID INSENSITIVE 1	Leucine-rich receptor-like protein kinase family protein	2952.02	3086.57	2482.68	2495.99	2275.55	2307.57	2840.43	2359.71	0.267134	0.00625121	0.0359038	EVM prediction Cha01g011620	GWHACFB00000001	118990574	118994273	+	3615	-	- && Q8GUQ5.1 RecName: Full=Brassinosteroid LRR receptor kinase; AltName: Full=Altered brassinolide sensitivity 1; AltName: Full=Systemin receptor SR160; AltName: Full=tBRI1; Flags: Precursor && PF08263:Leucine rich repeat N-terminal domain|PF13855:Leucine rich repeat|PF00069:Protein kinase domain	Pkinase
Cha01g011650	AT5G17920.2	ATMS1	methionine synthesis 1	Cobalamin-independent synthase family protein	231.736	252.858	223.939	309.867	320.066	300.851	236.178	310.262	-0.393517	0.00761577	0.0419833	EVM prediction Cha01g011650	GWHACFB00000001	119640456	119683467	+	1911	-	- && Q42699.1 RecName: Full=5-methyltetrahydropteroyltriglutamate--homocysteine methyltransferase; AltName: Full=Cobalamin-independent methionine synthase isozyme; AltName: Full=Vitamin-B12-independent methionine synthase isozyme && PF00153:Mitochondrial carrier protein|PF08267:Cobalamin-independent synthase, N-terminal domain	Mito_carr
Cha01g011800	AT2G01970.1	AT2G01970	0	Endomembrane protein 70 protein family	1298.56	1321.32	1079.15	1081.22	927.235	852.412	1233.01	953.622	0.369684	0.00173233	0.0126919	EVM prediction Cha01g011800	GWHACFB00000001	121033091	121056706	+	2136	-	- && Q940S0.1 RecName: Full=Transmembrane 9 superfamily member 2; AltName: Full=Endomembrane protein 8; AltName: Full=Transmembrane nine protein 2; Short=AtTMN2; Flags: Precursor && PF07727:Reverse transcriptase (RNA-dependent DNA polymerase)|PF02990:Endomembrane protein 70	RVT_2
Cha01g012050	AT1G66160.1	CMPG1	CYS, MET, PRO, and GLY protein 1	CYS, MET, PRO, and GLY protein 1	41.7542	70.3438	35.9408	16.1093	12.7601	26.1156	49.3463	18.3283	1.43046	0.00102714	0.00825042	EVM prediction Cha01g012050	GWHACFB00000001	125830243	125838447	+	1893	-	- && Q5PNY6.1 RecName: Full=U-box domain-containing protein 21; AltName: Full=Plant U-box protein 21 && PF05922:Peptidase inhibitor I9|PF04564:U-box domain	U-box
Cha01g012080	AT5G37600.1	GSR 1	glutamine synthase clone R1	hypothetical protein	7693.22	7821.48	8496.78	9501.65	9016.09	9102.84	8003.82	9206.86	-0.201985	0.00744646	0.0412511	EVM prediction Cha01g012080	GWHACFB00000001	126638807	126642461	-	1071	-	- && P51118.1 RecName: Full=Glutamine synthetase cytosolic isozyme 1; AltName: Full=Glutamate--ammonia ligase && PF03951:Glutamine synthetase, beta-Grasp domain|PF00120:Glutamine synthetase, catalytic domain	-
Cha01g012130	AT1G66180.1	AT1G66180	0	Eukaryotic aspartyl protease family protein	2300.66	2251	1478.18	774.194	408.324	488.883	2009.95	557.134	1.85057	7.48376e-08	1.91648e-06	EVM prediction Cha01g012130	GWHACFB00000001	126456876	126460139	+	1107	-	- && Q9LZL3.1 RecName: Full=Aspartic proteinase PCS1; AltName: Full=Aspartic protease 38; Short=AtASP38; AltName: Full=Protein EMBRYO DEFECTIVE 24; AltName: Full=Protein PROMOTION OF CELL SURVIVAL 1; Flags: Precursor && PF14543:Xylanase inhibitor N-terminal|PF14541:Xylanase inhibitor C-terminal	-
Cha01g012180	AT2G01670.1	NUDT17	nudix hydrolase homolog 17	nudix hydrolase homolog 17	900.848	680.624	778.718	339.243	376.423	465.902	786.73	393.856	0.998607	3.80741e-12	2.13896e-10	EVM prediction Cha01g012180	GWHACFB00000001	126728966	126730565	+	534	-	- && Q9ZU95.1 RecName: Full=Nudix hydrolase 17, mitochondrial; Short=AtNUDT17; Flags: Precursor && PF00293:NUDIX domain	NUDIX
Cha01g012200	AT1G48480.1	RKL1	receptor-like kinase 1	receptor-like kinase 1	1008.36	1161.62	1078.22	1799.5	1759.83	1620.21	1082.74	1726.52	-0.672935	2.88987e-12	1.66998e-10	EVM prediction Cha01g012200	GWHACFB00000001	127175049	127178499	+	1929	-	- && Q9LVI6.1 RecName: Full=Probable inactive receptor kinase RLK902; AltName: Full=Receptor-like kinase 902; Flags: Precursor && PF00069:Protein kinase domain|PF08263:Leucine rich repeat N-terminal domain	Pkinase
Cha01g012270	AT3G26040.1	AT3G26040	0	HXXXD-type acyl-transferase family protein	154.491	171.107	174.175	316.5	276.469	310.253	166.591	301.074	-0.853243	1.07125e-07	2.66239e-06	EVM prediction Cha01g012270	GWHACFB00000001	127743431	127744821	-	1320	-	- && Q70PR7.2 RecName: Full=Vinorine synthase && PF02458:Transferase family	-
Cha01g012280	AT1G13750.1	AT1G13750	0	Purple acid phosphatases superfamily protein	1637.81	1603.65	1430.26	1131.44	1078.23	1083.27	1557.24	1097.65	0.504009	1.20328e-07	2.94648e-06	EVM prediction Cha01g012280	GWHACFB00000001	127765218	127773389	+	1839	-	- && Q9LMX4.1 RecName: Full=Probable inactive purple acid phosphatase 1; Flags: Precursor && PF14008:Iron/zinc purple acid phosphatase-like protein C|PF16656:Purple acid Phosphatase, N-terminal domain|PF00149:Calcineurin-like phosphoesterase	Metallophos
Cha01g012420	AT2G22620.3	AT2G22620	0	Rhamnogalacturonate lyase family protein	52.1928	49.4308	41.4702	72.0181	97.8276	97.1499	47.6979	88.9985	-0.899801	0.00143022	0.0108702	EVM prediction Cha01g012420	GWHACFB00000001	130184668	130197712	-	1980	-	- && - && PF14683:Polysaccharide lyase family 4, domain III|PF14686:Polysaccharide lyase family 4, domain II|PF06045:Rhamnogalacturonate lyase family	-
Cha01g012620	AT4G38050.1	AT4G38050	0	Xanthine/uracil permease family protein	500.007	564.652	564.916	751.452	691.173	619.461	543.192	687.362	-0.339509	0.00478228	0.0289933	EVM prediction Cha01g012620	GWHACFB00000001	132450933	132460906	-	2253	-	- && Q6SZ87.1 RecName: Full=Nucleobase-ascorbate transporter 11; Short=AtNAT11 && PF00860:Permease family	-
Cha01g012680	AT2G22530.1	AT2G22530	0	Alkaline-phosphatase-like family protein	189.982	160.65	128.097	261.539	231.809	208.925	159.576	234.091	-0.556413	0.00335216	0.021811	EVM prediction Cha01g012680	GWHACFB00000001	133089989	133127667	+	2883	-	- && Q5H8A4.1 RecName: Full=GPI ethanolamine phosphate transferase 2; AltName: Full=GPI7 homolog; Short=hGPI7; AltName: Full=Phosphatidylinositol-glycan biosynthesis class G protein; Short=PIG-G && PF01663:Type I phosphodiesterase / nucleotide pyrophosphatase	-
Cha01g012820	AT5G65430.1	GRF8	general regulatory factor 8	general regulatory factor 8	1818.4	1614.11	1733.45	1399.61	1349.38	1531.42	1721.99	1426.8	0.271109	0.00405493	0.0254011	EVM prediction Cha01g012820	GWHACFB00000001	134040401	134044945	+	765	-	- && P93206.2 RecName: Full=14-3-3 protein 1 && PF00244:14-3-3 protein	-
Cha01g012850	AT4G24660.2	HB22	homeobox protein 22	homeobox protein 22	252.613	249.055	179.704	304.182	277.533	349.949	227.124	310.554	-0.45296	0.00856475	0.0462442	EVM prediction Cha01g012850	GWHACFB00000001	134860837	134863685	-	1455	-	- && A2Z259.1 RecName: Full=Zinc-finger homeodomain protein 1 && PF04770:ZF-HD protein dimerisation region	ZF-HD_dimer
Cha01g012960	0	0	0	0	207.727	217.686	210.116	294.705	297.736	250.709	211.843	281.05	-0.408005	0.00911588	0.0485207	EVM prediction Cha01g012960	GWHACFB00000001	136599706	136646865	-	1710	-	- && Q12700.1 RecName: Full=Glucan 1,3-beta-glucosidase; AltName: Full=Exo-1,3-beta-glucanase; Flags: Precursor && PF06268:Fascin domain|PF00150:Cellulase (glycosyl hydrolase family 5)	-
Cha01g013090	AT5G10360.1	EMB3010	embryo defective 3010	Ribosomal protein S6e	1275.59	1434.44	1342.71	1712.32	1885.31	1867.79	1350.92	1821.81	-0.430863	3.09382e-06	5.44027e-05	EVM prediction Cha01g013090	GWHACFB00000001	137600094	137610027	+	840	-	- && P51430.3 RecName: Full=40S ribosomal protein S6-2; AltName: Full=Protein EMBRYO DEFECTIVE 3010 && PF01092:Ribosomal protein S6e	-
Cha01g013130	AT4G39955.1	AT4G39955	0	alpha/beta-Hydrolases superfamily protein	288.104	296.585	259.88	348.719	460.428	349.949	281.523	386.365	-0.456168	0.00306426	0.0203409	EVM prediction Cha01g013130	GWHACFB00000001	138640934	138643413	-	954	-	- && P24640.1 RecName: Full=Lipase 3; AltName: Full=Triacylglycerol lipase; Flags: Precursor && PF12695:Alpha/beta hydrolase family	-
Cha01g013150	AT5G23420.1	HMGB6	high-mobility group box 6	high-mobility group box 6	625.27	672.069	726.189	1014.89	1285.58	1186.69	674.509	1162.39	-0.783906	1.38378e-11	7.17485e-10	EVM prediction Cha01g013150	GWHACFB00000001	138594298	138595898	+	624	-	- && Q8LDF9.1 RecName: Full=High mobility group B protein 7; AltName: Full=Nucleosome/chromatin assembly factor group D 07; Short=Nucleosome/chromatin assembly factor group D 7; AltName: Full=Protein NUCLEAR FUSION DEFECTIVE 7 && PF00505:HMG (high mobility group) box	HMG_box
Cha01g013270	AT3G26040.1	AT3G26040	0	HXXXD-type acyl-transferase family protein	509.402	619.786	593.484	1193.98	1147.35	1035.22	574.224	1125.52	-0.970182	1.21316e-17	1.33391e-15	EVM prediction Cha01g013270	GWHACFB00000001	139914697	139923923	-	1197	-	- && Q70PR7.2 RecName: Full=Vinorine synthase && PF02458:Transferase family	-
Cha01g013280	AT2G22300.2	SR1	signal responsive 1	signal responsive 1	4942.66	3445.9	2050.47	1397.72	1161.17	1122.97	3479.68	1227.29	1.50334	2.98806e-05	0.000399795	EVM prediction Cha01g013280	GWHACFB00000001	139892338	139913450	+	3294	-	- && Q8GSA7.1 RecName: Full=Calmodulin-binding transcription activator 3; AltName: Full=Ethylene-induced calmodulin-binding protein 1; Short=EICBP1; AltName: Full=Ethylene-induced calmodulin-binding protein a; Short=EICBP.a; AltName: Full=Signal-responsive protein 1 && PF03859:CG-1 domain|PF01833:IPT/TIG domain	CG-1
Cha01g013300	AT4G39850.4	ABCD1	ATP-binding cassette D1	peroxisomal ABC transporter 1	1236.97	1245.28	1341.79	2034.51	1969.31	1790.48	1274.68	1931.43	-0.599481	9.80097e-11	4.41012e-09	EVM prediction Cha01g013300	GWHACFB00000001	139993226	140025429	+	4026	-	- && Q94FB9.1 RecName: Full=ABC transporter D family member 1; Short=ABC transporter ABCD.1; Short=AtABCD1; AltName: Full=Peroxisomal ABC transporter 1; Short=AtPXA1; AltName: Full=Protein ACETATE NON-UTILIZING 2; AltName: Full=Protein COMATOSE; AltName: Full=Protein PEROXISOME DEFECTIVE 3; Short=Ped3p && PF00005:ABC transporter|PF06472:ABC transporter transmembrane region 2	ABC_tran
Cha01g013340	AT4G39900.1	AT4G39900	0	adenine deaminase	649.278	734.808	644.17	947.606	931.488	918.223	676.085	932.439	-0.463712	1.05448e-05	0.000161155	EVM prediction Cha01g013340	GWHACFB00000001	140232303	140238855	+	609	-	- && - && -	-
Cha01g013380	AT4G39880.1	AT4G39880	0	Ribosomal protein L23/L15e family protein	550.112	538.986	654.307	674.695	873.005	824.207	581.135	790.636	-0.442723	0.000615636	0.00536962	EVM prediction Cha01g013380	GWHACFB00000001	140258988	140261101	-	633	-	- && - && PF00276:Ribosomal protein L23	-
Cha01g013410	AT4G39870.2	AT4G39870	0	TLD-domain containing nucleolar protein	982.268	746.215	834.011	465.275	519.975	476.348	854.165	487.199	0.809721	1.30095e-10	5.69956e-09	EVM prediction Cha01g013410	GWHACFB00000001	140328983	140335287	-	1137	-	- && - && PF07534:TLD	-
Cha01g013440	AT5G65020.1	ANNAT2	annexin 2	annexin 2	1469.75	1611.25	1744.51	1881.95	2332.97	1977.47	1608.51	2064.13	-0.359102	0.00065863	0.00567539	EVM prediction Cha01g013440	GWHACFB00000001	140445179	140448879	+	951	-	- && Q9XEE2.1 RecName: Full=Annexin D2; AltName: Full=AnnAt2 && PF00191:Annexin	-
Cha01g013460	AT4G39840.1	AT4G39840	0	cell wall integrity/stress response component-like protein	1724.45	1494.33	1405.38	1391.09	1103.75	1039.4	1541.39	1178.08	0.38667	0.00141027	0.0107358	EVM prediction Cha01g013460	GWHACFB00000001	140795760	140797059	-	1299	-	- && - && -	-
Cha01g013520	AT5G10190.1	AT5G10190	0	Major facilitator superfamily protein	556.375	459.136	362.173	243.535	233.935	237.129	459.228	238.2	0.945302	7.53507e-09	2.36848e-07	EVM prediction Cha01g013520	GWHACFB00000001	140934912	140943351	+	1425	-	- && - && PF07690:Major Facilitator Superfamily	MFS_1
Cha01g013630	AT1G78080.1	RAP2.4	related to AP2 4	related to AP2 4	1477.06	1089.38	1086.52	638.686	505.088	631.997	1217.65	591.924	1.03932	3.67561e-14	2.67006e-12	EVM prediction Cha01g013630	GWHACFB00000001	141849404	141892008	-	1128	-	- && O65665.1 RecName: Full=Ethylene-responsive transcription factor ERF060 && PF00847:AP2 domain	AP2
Cha01g013640	AT5G10110.1	AT5G10110	0	DNA-directed RNA polymerase subunit beta	131.526	162.551	152.057	183.836	227.555	233.995	148.711	215.129	-0.529821	0.00421805	0.026208	EVM prediction Cha01g013640	GWHACFB00000001	141933848	141937043	-	1026	-	- && - && -	-
Cha01g013650	AT5G65110.1	ACX2	acyl-CoA oxidase 2	acyl-CoA oxidase 2	1730.71	1306.11	1055.19	486.122	418.957	619.461	1364	508.18	1.42388	3.27864e-18	3.90919e-16	EVM prediction Cha01g013650	GWHACFB00000001	142031172	142039844	+	2364	-	- && O65201.2 RecName: Full=Acyl-coenzyme A oxidase 2, peroxisomal; Short=AOX 2; AltName: Full=Long-chain acyl-CoA oxidase; Short=AtCX2; Flags: Precursor && PF01756:Acyl-CoA oxidase|PF02770:Acyl-CoA dehydrogenase, middle domain|PF00441:Acyl-CoA dehydrogenase, C-terminal domain	-
Cha01g013700	AT1G78020.1	AT1G78020	0	senescence-associated family protein, putative (DUF581)	162.842	211.032	265.409	267.225	365.79	283.093	213.094	305.369	-0.515674	0.00703131	0.0394149	EVM prediction Cha01g013700	GWHACFB00000001	142582460	142588831	+	459	-	- && - && PF04570:zinc-finger of the FCS-type, C2-C2	-
Cha01g013750	AT2G22250.1	AAT	aspartate aminotransferase	aspartate aminotransferase	1342.4	1427.79	1383.26	2066.73	2046.94	1862.56	1384.48	1992.08	-0.524893	3.71223e-09	1.24437e-07	EVM prediction Cha01g013750	GWHACFB00000001	143020312	143026459	-	1443	-	- && E9L7A5.1 RecName: Full=Bifunctional aspartate aminotransferase and glutamate/aspartate-prephenate aminotransferase; Short=PhPPA-AT; Flags: Precursor && PF00155:Aminotransferase class I and II	Aminotran_1_2
Cha01g013790	AT4G39710.3	PnsL4	Photosynthetic NDH subcomplex L 4	FK506-binding protein 16-2	315.244	315.597	335.448	455.798	421.084	448.143	322.096	441.675	-0.455482	0.000430758	0.00398441	EVM prediction Cha01g013790	GWHACFB00000001	143591823	143606341	+	624	-	- && Q9SCY3.1 RecName: Full=Photosynthetic NDH subunit of lumenal location 4, chloroplastic; AltName: Full=FK506-binding protein 16-2; Short=AtFKBP16-2; AltName: Full=Immunophilin FKBP16-2; AltName: Full=Peptidyl-prolyl cis-trans isomerase FKBP16-2; Short=PPIase FKBP16-2; AltName: Full=Rotamase; Flags: Precursor && PF00254:FKBP-type peptidyl-prolyl cis-trans isomerase	FKBP_C
Cha01g013800	AT4G39700.1	AT4G39700	0	Heavy metal transport/detoxification superfamily protein	37.5788	40.8755	29.4899	112.765	69.1173	54.3204	35.9814	78.7343	-1.13465	0.000890052	0.00730711	EVM prediction Cha01g013800	GWHACFB00000001	143621047	143625743	-	333	-	- && O65657.1 RecName: Full=Heavy metal-associated isoprenylated plant protein 23; Short=AtHIP23; Flags: Precursor && -	-
Cha01g013880	AT5G65210.7	TGA1	TGACG sequence-specific binding protein 1	bZIP transcription factor family protein	151.359	129.281	123.489	84.3369	90.3842	69.9897	134.71	81.5703	0.722099	0.0014622	0.0110637	EVM prediction Cha01g013880	GWHACFB00000001	144133274	144149132	+	1284	-	- && Q39237.2 RecName: Full=Transcription factor TGA1; AltName: Full=DNA-binding protein TGA1a-like protein; AltName: Full=bZIP transcription factor 47; Short=AtbZIP47 && PF00170:bZIP transcription factor|PF14144:Seed dormancy control	bZIP_1
Cha01g013910	AT5G57260.1	CYP71B10	cytochrome P450, family 71, subfamily B, polypeptide 10	cytochrome P450, family 71, subfamily B, polypeptide 10	40.7104	37.0731	22.1174	14.2141	8.50674	5.22311	33.3003	9.31465	1.82439	0.000715911	0.00608605	EVM prediction Cha01g013910	GWHACFB00000001	144293548	144296233	+	1512	-	- && H2DH18.1 RecName: Full=Cytochrome P450 CYP736A12 [Panax ginseng] && PF00067:Cytochrome P450	p450
Cha01g013980	AT5G10010.1	AT5G10010	0	myosin-H heavy protein	412.323	475.296	550.171	596.044	678.413	660.202	479.263	644.886	-0.426336	0.0011274	0.00888646	EVM prediction Cha01g013980	GWHACFB00000001	144643121	144673834	-	1095	-	- && - && -	-
Cha01g014140	AT5G09960.1	AT5G09960	0	sorbin/SH3 domain protein	1133.63	972.456	1033.99	485.174	507.215	445.009	1046.69	479.133	1.12689	1.24962e-23	2.69556e-21	EVM prediction Cha01g014140	GWHACFB00000001	145571626	145575312	-	303	-	- && - && -	-
Cha01g014250	AT1G24050.1	AT1G24050	0	RNA-processing, Lsm domain-containing protein	85.5962	110.269	27.6468	164.883	147.805	145.203	74.5039	152.63	-1.03764	0.00143583	0.0109098	EVM prediction Cha01g014250	GWHACFB00000001	146670990	146677154	-	579	-	- && - && PF09793:Anticodon-binding domain	-
Cha01g014310	AT5G20680.6	TBL16	TRICHOME BIREFRINGENCE-LIKE 16	TRICHOME BIREFRINGENCE-LIKE 16	514.621	601.725	560.308	746.714	709.25	661.246	558.885	705.736	-0.33633	0.00364327	0.023308	EVM prediction Cha01g014310	GWHACFB00000001	146775827	146778922	-	867	-	- && F4K5L5.1 RecName: Full=Protein trichome birefringence-like 16 && PF13839:GDSL/SGNH-like Acyl-Esterase family found in Pmr5 and Cas1p	-
Cha01g014390	AT5G63960.1	AT5G63960	0	DNA polymerase delta subunit 1	596.042	605.527	549.249	700.281	753.91	771.976	583.606	742.056	-0.346439	0.00169099	0.0124633	EVM prediction Cha01g014390	GWHACFB00000001	147941490	147963910	-	3276	-	- && Q9LRE6.1 RecName: Full=DNA polymerase delta catalytic subunit && PF03104:DNA polymerase family B, exonuclease domain|PF00136:DNA polymerase family B|PF14260:C4-type zinc-finger of DNA polymerase delta	DNA_pol_B
Cha01g014450	AT1G77510.1	PDIL1-2	PDI-like 1-2	PDI-like 1-2	233.824	222.439	241.449	382.833	326.446	406.358	232.57	371.879	-0.677523	5.43076e-06	8.92223e-05	EVM prediction Cha01g014450	GWHACFB00000001	148120153	148123862	+	1158	-	- && Q9XF61.1 RecName: Full=Protein disulfide-isomerase; Short=PDI; Flags: Precursor [Datisca glomerata] && PF13848:Thioredoxin-like domain|PF00085:Thioredoxin	-
Cha01g014480	AT3G14470.2	AT3G14470	0	NB-ARC domain-containing disease resistance protein	172.236	108.368	69.117	69.1752	58.4839	71.0343	116.574	66.2311	0.811287	0.00753136	0.0416073	EVM prediction Cha01g014480	GWHACFB00000001	148497138	148498992	-	1854	-	- && Q9LRR4.1 RecName: Full=Putative disease resistance RPP13-like protein 1 && -	-
Cha01g014570	AT3G24440.1	VRN5	VERNALIZATION 5	Fibronectin type III domain-containing protein	360.13	390.694	354.8	538.24	556.128	529.624	368.541	541.331	-0.554475	5.61276e-06	9.16265e-05	EVM prediction Cha01g014570	GWHACFB00000001	149798097	149810514	+	2208	-	- && Q9LHF5.1 RecName: Full=VIN3-like protein 1; AltName: Full=Protein VERNALIZATION 5 && PF07227:PHD - plant homeodomain finger protein	-
Cha01g014750	AT1G01720.1	ATAF1	0	NAC (No Apical Meristem) domain transcriptional regulator superfamily protein	250.525	271.869	280.154	137.403	70.1806	134.756	267.516	114.113	1.22648	1.79728e-08	5.25206e-07	EVM prediction Cha01g014750	GWHACFB00000001	151111961	151113296	-	906	-	- && Q7F2L3.1 RecName: Full=NAC domain-containing protein 48; Short=ONAC048 && PF02365:No apical meristem (NAM) protein	NAM
Cha01g014780	AT4G33480.1	AT4G33480	0	BTB/POZ domain protein TNFAIP protein	485.393	603.626	564.916	700.281	681.603	729.147	551.312	703.677	-0.351056	0.00308108	0.0204186	EVM prediction Cha01g014780	GWHACFB00000001	151291455	151306344	+	930	-	- && - && PF12527:Protein of unknown function (DUF3727)	-
Cha01g014820	AT3G52430.1	PAD4	PHYTOALEXIN DEFICIENT 4	alpha/beta-Hydrolases superfamily protein	111.693	112.17	103.215	95.7082	36.1537	54.3204	109.026	62.0607	0.806002	0.00807629	0.0441004	EVM prediction Cha01g014820	GWHACFB00000001	151436952	151452974	+	1905	-	- && Q9S745.1 RecName: Full=Lipase-like PAD4; AltName: Full=Protein ENHANCED DISEASE SUSCEPTIBILITY 9; AltName: Full=Protein PHYTOALEXIN DEFICIENT 4; Short=AtPAD4 && PF01764:Lipase (class 3)	Lipase_3
Cha01g014850	AT5G09230.7	SRT2	sirtuin 2	sirtuin 2	992.707	997.172	1002.66	1240.42	1071.85	1326.67	997.512	1212.98	-0.282335	0.00683753	0.0385626	EVM prediction Cha01g014850	GWHACFB00000001	151484568	151492540	+	1161	-	- && Q94AQ6.1 RecName: Full=NAD-dependent protein deacylase SRT2; AltName: Full=Regulatory protein SIR2 homolog 2; Flags: Precursor && PF02146:Sir2 family	SIR2
Cha01g014870	AT5G39160.1	AT5G39160	0	RmlC-like cupins superfamily protein	3021.96	2075.14	2559.17	2013.66	1922.52	2054.77	2552.09	1996.99	0.353491	0.00251619	0.0173041	EVM prediction Cha01g014870	GWHACFB00000001	151564688	151816578	-	2286	-	- && Q6K5Q0.1 RecName: Full=Putative germin-like protein 2-1; Flags: Precursor && PF00190:Cupin	-
Cha01g014910	AT3G05950.1	AT3G05950	0	RmlC-like cupins superfamily protein	16.7017	12.3577	23.039	1.89521	2.12669	4.17849	17.3661	2.73346	2.67609	0.000944694	0.00767084	EVM prediction Cha01g014910	GWHACFB00000001	152840193	152841425	+	666	-	- && Q6K5Q0.1 RecName: Full=Putative germin-like protein 2-1; Flags: Precursor && PF00190:Cupin	-
Cha01g014990	AT4G37990.1	ELI3-2	elicitor-activated gene 3-2	cinnamyl alcohol dehydrogenase 8	84.5523	112.17	96.7637	63.4896	56.3572	52.2311	97.8287	57.3593	0.769844	0.00337309	0.0219119	EVM prediction Cha01g014990	GWHACFB00000001	154040109	154069387	-	1890	-	- && Q9ZRF1.1 RecName: Full=Probable mannitol dehydrogenase; AltName: Full=NAD-dependent mannitol dehydrogenase && PF00107:Zinc-binding dehydrogenase|PF08240:Alcohol dehydrogenase GroES-like domain	ADH_N
Cha01g015000	AT1G77280.2	AT1G77280	0	kinase with adenine nucleotide alpha hydrolases-like domain-containing protein	907.111	1126.45	1178.67	1443.2	1356.83	1237.88	1070.75	1345.97	-0.329484	0.00399309	0.0250972	EVM prediction Cha01g015000	GWHACFB00000001	154171417	154175570	+	2145	-	- && Q8RXC8.1 RecName: Full=Receptor-like cytosolic serine/threonine-protein kinase RBK2; AltName: Full=Protein ROP BINDING PROTEIN KINASES 2 && PF00582:Universal stress protein family|PF00069:Protein kinase domain	Pkinase
Cha01g015050	AT5G63950.2	CHR24	chromatin remodeling 24	chromatin remodeling 24	283.929	329.856	335.448	421.685	511.468	479.482	316.411	470.878	-0.571461	3.73402e-05	0.000484462	EVM prediction Cha01g015050	GWHACFB00000001	154239170	154259768	-	1719	-	- && Q8W103.1 RecName: Full=Protein CHROMATIN REMODELING 24; Short=AtCHR24; AltName: Full=DNA excision repair protein CHR24 && PF00271:Helicase conserved C-terminal domain|PF00176:SNF2 family N-terminal domain	SNF2_N
Cha01g015240	AT4G15093.1	LigB	0	catalytic LigB subunit of aromatic ring-opening dioxygenase family	729.655	933.482	869.952	1406.25	1219.65	1015.37	844.363	1213.76	-0.523428	5.64775e-05	0.000696334	EVM prediction Cha01g015240	GWHACFB00000001	155962286	155969556	-	795	-	- && Q949R4.1 RecName: Full=Extradiol ring-cleavage dioxygenase; Short=AtLigB && PF02900:Catalytic LigB subunit of aromatic ring-opening dioxygenase	-
Cha01g015290	AT1G33420.1	AT1G33420	0	RING/FYVE/PHD zinc finger superfamily protein	1336.14	1259.54	1193.42	1056.58	952.755	986.124	1263.03	998.487	0.338235	0.000548745	0.00488699	EVM prediction Cha01g015290	GWHACFB00000001	155808866	155814310	+	2115	-	- && Q9C810.1 RecName: Full=PHD finger protein At1g33420 && PF00628:PHD-finger	PHD
Cha01g015300	AT5G23570.3	SGS3	SUPPRESSOR OF GENE SILENCING 3	XS domain-containing protein / XS zinc finger domain-containing protein-like protein	3434.29	3437.34	3336.97	2785.96	2799.78	2898.83	3402.87	2828.19	0.266873	0.000462501	0.00423231	EVM prediction Cha01g015300	GWHACFB00000001	155686445	155690184	-	1920	-	- && A5YVF1.1 RecName: Full=Protein SUPPRESSOR OF GENE SILENCING 3; AltName: Full=SlSGS3 && PF03470:XS zinc finger domain|PF03468:XS domain	-
Cha01g015320	AT1G35670.1	CDPK2	calcium-dependent protein kinase 2	calcium-dependent protein kinase 2	494.788	558.948	619.288	413.156	463.618	441.875	557.675	439.55	0.345029	0.00728213	0.0405155	EVM prediction Cha01g015320	GWHACFB00000001	155580921	155588349	+	684	-	- && P28583.1 RecName: Full=Calcium-dependent protein kinase SK5; Short=CDPK && PF13499:EF-hand domain pair	-
Cha01g015350	AT2G40980.1	AT2G40980	0	Protein kinase superfamily protein	266.183	257.611	242.37	359.143	401.944	325.922	255.388	362.336	-0.505019	0.000576382	0.00508823	EVM prediction Cha01g015350	GWHACFB00000001	155353721	155412213	-	2412	-	- && - && -	-
Cha01g015380	AT5G23530.1	CXE18	carboxyesterase 18	carboxyesterase 18	495.832	474.346	528.054	768.508	784.747	582.899	499.41	712.052	-0.511899	0.000114307	0.00128637	EVM prediction Cha01g015380	GWHACFB00000001	156182923	156184110	+	951	-	- && Q9LT10.1 RecName: Full=Probable carboxylesterase 18; AltName: Full=AtCXE18 && PF07859:alpha/beta hydrolase fold	Abhydrolase_3
Cha01g015420	AT3G02690.1	AT3G02690	0	nodulin MtN21 /EamA-like transporter family protein	211.903	190.119	163.116	271.015	262.646	259.066	188.379	264.242	-0.490419	0.00299524	0.0199433	EVM prediction Cha01g015420	GWHACFB00000001	156889399	156892895	-	456	-	- && Q93V85.1 RecName: Full=WAT1-related protein At3g02690, chloroplastic; Flags: Precursor && PF00892:EamA-like transporter family	DUF6
Cha01g015450	AT1G65810.3	AT1G65810	0	P-loop containing nucleoside triphosphate hydrolases superfamily protein	548.024	471.494	478.289	376.2	232.872	241.308	499.269	283.46	0.813502	2.31539e-06	4.21302e-05	EVM prediction Cha01g015450	GWHACFB00000001	156851063	156855469	+	2646	-	- && O94387.1 RecName: Full=Uncharacterized ATP-dependent helicase C29A10.10c && PF13087:AAA domain|PF13086:AAA domain	-
Cha01g015470	0	0	0	0	400.841	261.413	247.899	85.2845	70.1806	81.4806	303.384	78.9819	1.93813	6.77025e-19	8.61774e-17	EVM prediction Cha01g015470	GWHACFB00000001	156621577	156698051	-	513	-	- && - && -	-
Cha01g015630	AT5G15250.1	FTSH6	FTSH protease 6	FTSH protease 6	35.4911	35.1719	13.8234	2.84282	2.12669	7.31236	28.1621	4.09395	2.78504	5.72618e-05	0.000704443	EVM prediction Cha01g015630	GWHACFB00000001	157209131	157219026	+	2052	-	- && Q1PDW5.1 RecName: Full=ATP-dependent zinc metalloprotease FTSH 6, chloroplastic; Short=AtFTSH6; Flags: Precursor && PF01434:Peptidase family M41|PF00004:ATPase family associated with various cellular activities (AAA)	AAA
Cha01g015640	AT1G11950.2	AT1G11950	0	Transcription factor jumonji (jmjC) domain-containing protein	251.569	257.611	253.429	324.081	415.767	346.815	254.203	362.221	-0.509682	0.000652948	0.00563906	EVM prediction Cha01g015640	GWHACFB00000001	157162674	157206878	+	2664	-	- && Q9SSE9.1 RecName: Full=Lysine-specific demethylase JMJ25; AltName: Full=Jumonji domain-containing protein 25; AltName: Full=Lysine-specific histone demethylase JMJ25; AltName: Full=Protein INCREASE IN BONSAI METHYLATION 1; AltName: Full=Protein JUMONJI 25 && PF02373:JmjC domain, hydroxylase	JmjC
Cha01g015660	AT5G16340.1	AT5G16340	0	AMP-dependent synthetase and ligase family protein	753.664	837.472	813.737	1107.75	1115.45	1106.26	801.624	1109.82	-0.4688	1.70749e-06	3.22744e-05	EVM prediction Cha01g015660	GWHACFB00000001	157440460	157451150	-	2100	-	- && Q9FFE9.1 RecName: Full=Probable acyl-activating enzyme 6; AltName: Full=AMP-binding protein 6; Short=AtAMPBP6 && PF02458:Transferase family|PF00501:AMP-binding enzyme|PF13193:AMP-binding enzyme C-terminal domain	AMP-binding
Cha01g015670	AT5G65930.2	ZWI	ZWICHEL	kinesin-like calmodulin-binding protein (ZWICHEL)	538.63	726.253	664.444	878.431	892.145	863.903	643.109	878.159	-0.448294	0.000216269	0.00221264	EVM prediction Cha01g015670	GWHACFB00000001	157687271	157874410	+	2745	-	- && Q9FHN8.1 RecName: Full=Kinesin-like protein KIN-14E; AltName: Full=Kinesin-like calmodulin-binding protein; AltName: Full=Protein ZWICHEL && PF00784:MyTH4 domain|PF09379:FERM N-terminal domain|PF00373:FERM central domain	Band_41
Cha01g015740	AT1G20925.1	AT1G20925	0	Auxin efflux carrier family protein	549.068	765.227	810.972	1308.64	1302.6	1299.51	708.423	1303.58	-0.878422	8.62962e-12	4.64487e-10	EVM prediction Cha01g015740	GWHACFB00000001	158136940	158139628	-	1236	-	- && F4HWB6.1 RecName: Full=Protein PIN-LIKES 1; AltName: Full=Auxin efflux carrier-like protein 1 && PF03547:Membrane transport protein	-
Cha01g015800	AT1G20823.1	AT1G20823	0	RING/U-box superfamily protein	2223.41	1625.51	1452.38	1072.69	1066.53	1179.38	1767.1	1106.2	0.675217	4.03189e-07	8.85262e-06	EVM prediction Cha01g015800	GWHACFB00000001	158644718	158646025	-	501	-	- && Q9LM69.1 RecName: Full=RING-H2 finger protein ATL80; AltName: Full=RING-type E3 ubiquitin transferase ATL80 && PF13639:Ring finger domain	-
Cha01g015810	AT2G17480.1	MLO8	MILDEW RESISTANCE LOCUS O 8	Seven transmembrane MLO family protein	1375.8	1272.84	1080.07	989.301	926.172	958.964	1242.9	958.145	0.374549	0.000592585	0.00520524	EVM prediction Cha01g015810	GWHACFB00000001	158692995	158698861	-	1686	-	- && Q9FKY5.1 RecName: Full=MLO-like protein 10; Short=AtMlo10 && PF03094:Mlo family	-
Cha01g015840	AT3G51480.4	GLR3.6	glutamate receptor 3.6	glutamate receptor 3.6	1277.68	1384.06	1360.22	1820.35	1420.63	1645.28	1340.65	1628.75	-0.281131	0.00748967	0.0414291	EVM prediction Cha01g015840	GWHACFB00000001	159015372	159023818	-	2820	-	- && Q84W41.1 RecName: Full=Glutamate receptor 3.6; AltName: Full=Ligand-gated ion channel 3.6; Flags: Precursor && PF01094:Receptor family ligand binding region|PF00060:Ligand-gated ion channel|PF00497:Bacterial extracellular solute-binding proteins, family 3	ANF_receptor
Cha01g015850	AT2G17520.1	IRE1A	0	Endoribonuclease/protein kinase IRE1-like protein	383.095	353.62	393.506	286.177	275.406	294.584	376.74	285.389	0.400509	0.00349717	0.022552	EVM prediction Cha01g015850	GWHACFB00000001	158984348	159014390	+	2997	-	- && Q9C5S2.1 RecName: Full=Serine/threonine-protein kinase/endoribonuclease IRE1a; AltName: Full=Endoplasmic reticulum-to-nucleus signaling 1-2; AltName: Full=Inositol-requiring protein 1-2; Short=AtIRE1-2; AltName: Full=Serine/threonine-protein kinase/endoribonuclease IRE1-2; Includes: RecName: Full=Serine/threonine-protein kinase; Includes: RecName: Full=Endoribonuclease; Flags: Precursor && P…	Pkinase
Cha01g015920	AT4G35550.1	WOX13	WUSCHEL related homeobox 13	WUSCHEL related homeobox 13	481.218	442.026	387.977	317.448	319.003	312.342	437.073	316.264	0.465651	0.000669536	0.00575633	EVM prediction Cha01g015920	GWHACFB00000001	159138419	159142321	-	906	-	- && Q5QMM3.1 RecName: Full=WUSCHEL-related homeobox 8; AltName: Full=OsWOX8; AltName: Full=Protein WOX13 && PF00046:Homeobox domain	Homeobox
Cha01g015940	AT4G35560.2	DAW1	DUO1-activated WD40 1	Transducin/WD40 repeat-like superfamily protein	640.928	553.245	486.583	451.06	362.6	393.823	560.252	402.494	0.474924	0.000719479	0.00610614	EVM prediction Cha01g015940	GWHACFB00000001	159206044	159227239	+	3453	-	- && Q05001.1 RecName: Full=NADPH--cytochrome P450 reductase; Short=CPR; Short=P450R && PF08596:Lethal giant larvae(Lgl) like, C-terminal	-
Cha01g015970	AT1G20693.2	HMGB2	high mobility group B2	high mobility group B2	14389.6	17053.6	18519.7	19082.9	21356.2	21509.8	16654.3	20649.6	-0.310126	0.00126475	0.00983059	EVM prediction Cha01g015970	GWHACFB00000001	159257888	159259040	-	453	-	- && P40619.1 RecName: Full=HMG1/2-like protein && PF00505:HMG (high mobility group) box	HMG_box
Cha01g016000	AT4G35630.1	PSAT	phosphoserine aminotransferase	phosphoserine aminotransferase	2849.73	3214.9	2998.75	4200.74	4355.45	4040.6	3021.13	4198.93	-0.474754	7.34501e-09	2.31388e-07	EVM prediction Cha01g016000	GWHACFB00000001	159478129	159479540	+	1296	-	- && Q96255.1 RecName: Full=Phosphoserine aminotransferase 1, chloroplastic; Short=AtPSAT1; AltName: Full=Phosphohydroxythreonine aminotransferase; Flags: Precursor && PF00266:Aminotransferase class-V	Aminotran_5
Cha01g016010	AT1G20610.1	CYCB2;3	Cyclin B2;3	Cyclin B2;3	1004.19	1073.22	1103.11	1445.1	1506.76	1622.3	1060.17	1524.72	-0.523591	3.81622e-08	1.04293e-06	EVM prediction Cha01g016010	GWHACFB00000001	159433452	159439012	+	1131	-	- && P46277.1 RecName: Full=G2/mitotic-specific cyclin-1; AltName: Full=B-like cyclin; AltName: Full=CycMs1 && PF00134:Cyclin, N-terminal domain|PF02984:Cyclin, C-terminal domain	Cyclin_C
Cha01g016190	AT4G35750.1	AT4G35750	0	SEC14 cytosolic factor family protein / phosphoglyceride transfer family protein	79.3331	111.219	122.567	162.041	205.225	151.47	104.373	172.912	-0.724146	0.001124	0.00886709	EVM prediction Cha01g016190	GWHACFB00000001	160501199	160501985	-	606	-	- && - && PF13716:Divergent CRAL/TRIO domain	-
Cha01g016210	AT4G35770.1	SEN1	SENESCENCE 1	Rhodanese/Cell cycle control phosphatase superfamily protein	1952.01	1090.33	1415.52	235.006	291.356	366.663	1485.95	297.675	2.3199	2.23166e-14	1.66391e-12	EVM prediction Cha01g016210	GWHACFB00000001	160595732	160599266	+	564	-	- && Q38853.1 RecName: Full=Rhodanese-like domain-containing protein 15, chloroplastic; AltName: Full=Protein DARK INDUCIBLE 1; AltName: Full=Senescence-associated protein 1; Short=AtSEN1; AltName: Full=Sulfurtransferase 15; Short=AtStr15; Flags: Precursor && PF00581:Rhodanese-like domain	Rhodanese
Cha01g016250	AT2G17710.1	AT2G17710	0	Big1	438.419	532.332	611.915	917.283	996.352	854.501	527.556	922.712	-0.804987	5.54066e-10	2.20208e-08	EVM prediction Cha01g016250	GWHACFB00000001	160977517	160983064	+	531	-	- && - && -	-
Cha01g016310	AT4G10770.1	OPT7	oligopeptide transporter 7	oligopeptide transporter 7	156.578	137.836	173.253	228.373	274.342	267.423	155.889	256.713	-0.718165	3.93344e-05	0.000507077	EVM prediction Cha01g016310	GWHACFB00000001	162433994	162448733	+	2271	-	- && O82485.1 RecName: Full=Oligopeptide transporter 7; Short=AtOPT7 && PF03169:OPT oligopeptide transporter protein	OPT
Cha01g016330	AT5G66170.3	STR18	sulfurtransferase 18	sulfurtransferase 18	1421.73	1386.91	1581.4	886.012	947.439	1094.76	1463.35	976.072	0.584906	5.14107e-08	1.36666e-06	EVM prediction Cha01g016330	GWHACFB00000001	162240151	162280559	-	420	-	- && Q9FKW8.1 RecName: Full=Thiosulfate sulfurtransferase 18; AltName: Full=Sulfurtransferase 18; Short=AtStr18 && PF00581:Rhodanese-like domain	Rhodanese
Cha01g016350	AT5G66150.2	AT5G66150	0	Glycosyl hydrolase family 38 protein	808.988	879.298	856.129	1021.52	1067.6	991.347	848.138	1026.82	-0.275366	0.00526508	0.031197	EVM prediction Cha01g016350	GWHACFB00000001	162124857	162157337	-	3021	-	- && C0HJB3.1 RecName: Full=Alpha-mannosidase; Short=JBM; Short=Jbalpha-man; Contains: RecName: Full=Alpha-mannosidase, heavy subunit; Contains: RecName: Full=Alpha-mannosidase, light subunit && PF07748:Glycosyl hydrolases family 38 C-terminal domain|PF09261:Alpha mannosidase, middle domain|PF01074:Glycosyl hydrolases family 38 N-terminal domain	-
Cha01g016400	AT5G66140.1	PAD2	proteasome alpha subunit D2	proteasome alpha subunit D2	1243.23	1298.51	1442.24	1573.03	1600.33	1579.47	1327.99	1584.28	-0.254047	0.00641089	0.0366614	EVM prediction Cha01g016400	GWHACFB00000001	161979739	161985429	-	756	-	- && Q9SXU1.1 RecName: Full=Proteasome subunit alpha type-7; AltName: Full=20S proteasome alpha subunit D; AltName: Full=20S proteasome subunit alpha-4 && PF00227:Proteasome subunit|PF10584:Proteasome subunit A N-terminal signature	Proteasome
Cha01g016410	AT3G51280.1	AT3G51280	0	Tetratricopeptide repeat (TPR)-like superfamily protein	473.911	679.674	721.581	800.727	1029.32	950.607	625.055	926.883	-0.566592	0.000124446	0.00138503	EVM prediction Cha01g016410	GWHACFB00000001	161969889	161971638	-	1449	-	- && Q9SD20.1 RecName: Full=Protein POLLENLESS 3-LIKE 2 && PF13414:TPR repeat	-
Cha01g016430	AT3G51290.3	AT3G51290	0	pyridoxal-phosphate-dependent serine hydroxymethyltransferase, putative (DUF632)	147.184	141.638	137.312	193.312	232.872	194.3	142.045	206.828	-0.541783	0.00275172	0.0186247	EVM prediction Cha01g016430	GWHACFB00000001	161917064	161922134	-	1902	-	- && - && PF04782:Protein of unknown function (DUF632)|PF04783:Protein of unknown function (DUF630)	-
Cha01g016450	AT5G66120.2	AT5G66120	0	3-dehydroquinate synthase	2673.32	2693.03	2670.68	3470.13	2915.69	3107.75	2679.01	3164.52	-0.240585	0.00608599	0.0351262	EVM prediction Cha01g016450	GWHACFB00000001	161826421	161831277	-	1350	-	- && U3KRF2.2 RecName: Full=3-dehydroquinate synthase, chloroplastic; Flags: Precursor && PF01761:3-dehydroquinate synthase	-
Cha01g016640	AT5G66230.1	AT5G66230	0	Chalcone-flavanone isomerase family protein	496.875	608.379	643.248	797.884	836.851	865.992	582.834	833.576	-0.514695	1.85983e-05	0.000265296	EVM prediction Cha01g016640	GWHACFB00000001	163079339	163080679	+	1101	-	- && - && -	-
Cha01g016650	AT2G18420.1	AT2G18420	0	Gibberellin-regulated family protein	116.912	116.923	85.705	56.8564	65.9273	47.008	106.513	56.5972	0.911196	0.000633518	0.00549569	EVM prediction Cha01g016650	GWHACFB00000001	163067114	163067571	+	324	-	- && F4IQJ4.1 RecName: Full=Gibberellin-regulated protein 11; AltName: Full=GAST1 protein homolog 11; Flags: Precursor && PF02704:Gibberellin regulated protein	-
Cha01g016660	AT3G51240.1	F3H	flavanone 3-hydroxylase	flavanone 3-hydroxylase	19.8333	33.2707	32.2546	116.556	72.3073	67.9005	28.4529	85.5878	-1.58618	3.73273e-06	6.41604e-05	EVM prediction Cha01g016660	GWHACFB00000001	162983538	162987575	-	1071	-	- && Q07353.1 RecName: Full=Naringenin,2-oxoglutarate 3-dioxygenase; AltName: Full=FHT; AltName: Full=Flavanone-3-hydroxylase; Short=F3H, partial [Petunia x hybrida] && PF14226:non-haem dioxygenase in morphine synthesis N-terminal|PF03171:2OG-Fe(II) oxygenase superfamily	2OG-FeII_Oxy
Cha01g016670	AT2G17890.1	CPK16	calcium-dependent protein kinase 16	calcium-dependent protein kinase 16	1018.8	983.863	910.501	776.089	693.3	640.354	971.056	703.248	0.464374	2.80249e-05	0.000378732	EVM prediction Cha01g016670	GWHACFB00000001	162919447	162924557	-	1671	-	- && Q9FKW4.1 RecName: Full=Calcium-dependent protein kinase 28 && PF13499:EF-hand domain pair|PF00069:Protein kinase domain	Pkinase
Cha01g016690	AT2G17880.1	AT2G17880	0	Chaperone DnaJ-domain superfamily protein	990.619	605.527	672.738	101.394	71.244	113.864	756.295	95.5006	2.98284	9.91709e-52	1.06196e-48	EVM prediction Cha01g016690	GWHACFB00000001	162750522	162753234	-	753	-	- && Q9FYB5.2 RecName: Full=Chaperone protein dnaJ 11, chloroplastic; Short=AtDjC11; Short=AtJ11; Flags: Precursor && PF00226:DnaJ domain	DnaJ
Cha01g016720	AT4G36020.2	CSDP1	cold shock domain protein 1	cold shock domain protein 1	154.491	192.97	175.096	108.027	111.651	131.622	174.186	117.1	0.574881	0.00392683	0.0247578	EVM prediction Cha01g016720	GWHACFB00000001	162541825	162542473	-	648	-	- && Q94C69.1 RecName: Full=Cold shock domain-containing protein 3; Short=AtCSP3 && PF00098:Zinc knuckle|PF00313:'Cold-shock' DNA-binding domain	CSD
Cha01g016730	AT2G17970.8	AT2G17970	0	2-oxoglutarate (2OG) and Fe(II)-dependent oxygenase superfamily protein	747.401	660.662	548.328	405.575	459.364	434.563	652.13	433.168	0.58978	1.28631e-05	0.000191711	EVM prediction Cha01g016730	GWHACFB00000001	163350810	163355986	-	1245	-	- && - && PF13532:2OG-Fe(II) oxygenase superfamily	-
Cha01g016750	AT2G24960.2	AT2G24960	0	Myb/SANT-like DNA-binding domain protein	99.1663	96.0098	137.312	189.521	265.836	271.602	110.83	242.32	-1.12491	9.39412e-08	2.37229e-06	EVM prediction Cha01g016750	GWHACFB00000001	163368024	163368939	-	846	-	- && - && PF12776:Myb/SANT-like DNA-binding domain	-
Cha01g016760	AT2G17990.1	AT2G17990	0	polyamine-modulated factor 1-binding protein	897.716	896.409	734.483	641.529	639.069	735.414	842.869	672.004	0.326525	0.00621747	0.0357318	EVM prediction Cha01g016760	GWHACFB00000001	163435373	163438104	+	1035	-	- && - && -	-
Cha01g016810	AT1G19860.1	AT1G19860	0	Zinc finger C-x8-C-x5-C-x3-H type family protein	124.219	101.713	84.7835	56.8564	51.0405	71.0343	103.572	59.6437	0.794166	0.00303061	0.0201459	EVM prediction Cha01g016810	GWHACFB00000001	163811590	163828073	-	1989	-	- && Q56XU4.1 RecName: Full=Zinc finger CCCH domain-containing protein 6; Short=AtC3H6 && -	-
Cha01g016820	AT3G51160.1	MUR1	MURUS 1	NAD(P)-binding Rossmann-fold superfamily protein	1631.55	1500.04	1491.08	1915.11	2001.21	1884.5	1540.89	1933.61	-0.32782	0.000177163	0.00186662	EVM prediction Cha01g016820	GWHACFB00000001	163877851	163893210	+	1488	-	- && Q9SNY3.1 RecName: Full=GDP-mannose 4,6 dehydratase 1; AltName: Full=GDP-D-mannose dehydratase 1; Short=GMD 1 && PF16363:GDP-mannose 4,6 dehydratase	-
Cha01g016860	AT2G18050.1	HIS1-3	histone H1-3	histone H1-3	11164	9030.63	9404.51	4835.63	4917.96	5931.37	9866.39	5228.32	0.916162	4.94011e-19	6.34535e-17	EVM prediction Cha01g016860	GWHACFB00000001	164054037	164055048	+	624	-	- && P40267.1 RecName: Full=Histone H1 && PF00538:linker histone H1 and H5 family	-
Cha01g016880	AT1G19910.1	AVA-P2	0	ATPase, F0/V0 complex, subunit C protein	1251.58	1096.03	1207.24	955.187	970.832	984.035	1184.95	970.018	0.288574	0.00314046	0.020715	EVM prediction Cha01g016880	GWHACFB00000001	164216114	164223607	+	498	-	- && Q96473.1 RecName: Full=V-type proton ATPase 16 kDa proteolipid subunit; Short=V-ATPase 16 kDa proteolipid subunit; AltName: Full=V-type H(+)-ATPase 16 kDa subunit; AltName: Full=Vacuolar proton pump 16 kDa proteolipid subunit && PF00137:ATP synthase subunit C	-
Cha01g016890	AT4G36180.1	AT4G36180	0	Leucine-rich receptor-like protein kinase family protein	791.243	858.385	710.522	1356.97	1411.06	1322.49	786.717	1363.51	-0.793614	1.32805e-14	1.02256e-12	EVM prediction Cha01g016890	GWHACFB00000001	164224216	164233359	-	3483	-	- && C0LGS2.1 RecName: Full=Probable LRR receptor-like serine/threonine-protein kinase At4g36180; Flags: Precursor && PF08263:Leucine rich repeat N-terminal domain|PF00069:Protein kinase domain|PF13855:Leucine rich repeat	Pkinase
Cha01g016910	AT5G66320.2	GATA5	GATA transcription factor 5	GATA transcription factor 5	1381.02	1147.37	1102.19	1476.37	1478.05	1515.75	1210.19	1490.05	-0.300896	0.00379832	0.0241089	EVM prediction Cha01g016910	GWHACFB00000001	164958284	164959408	-	1020	-	- && Q9FH57.1 RecName: Full=GATA transcription factor 5 && PF00320:GATA zinc finger	GATA
Cha01g016960	AT2G16485.1	NERD	Needed for RDR2-independent DNA methylation	GW repeat- and PHD finger-containing protein NERD	1487.49	1288.05	1132.6	992.143	964.452	1003.88	1302.71	986.826	0.399885	0.000318327	0.00306693	EVM prediction Cha01g016960	GWHACFB00000001	164644334	164657266	+	4671	-	- && Q9SD34.3 RecName: Full=Zinc finger CCCH domain-containing protein 44; Short=AtC3H44 && PF02213:GYF domain|PF03126:Plus-3 domain|PF02201:SWIB/MDM2 domain	-
Cha01g017020	AT5G66330.1	AT5G66330	0	Leucine-rich repeat (LRR) family protein	99.1663	143.539	179.704	421.685	324.32	402.18	140.803	382.728	-1.43922	2.08495e-13	1.36698e-11	EVM prediction Cha01g017020	GWHACFB00000001	165118480	165241758	-	1419	-	- && - && PF13855:Leucine rich repeat	-
Cha01g017070	AT3G51040.3	RTH	RTE1-homolog	RTE1-homolog	734.875	757.622	727.11	534.45	556.128	611.104	739.869	567.227	0.383847	0.000519258	0.00466254	EVM prediction Cha01g017070	GWHACFB00000001	165624757	165626271	+	693	-	- && Q9SD42.1 RecName: Full=Protein RTE1-HOMOLOG && PF05608:Protein of unknown function (DUF778)	-
Cha01g017100	AT4G36360.1	BGAL3	beta-galactosidase 3	beta-galactosidase 3	1897.73	2301.38	2478.99	4102.19	3664.28	3055.52	2226.04	3607.33	-0.696265	3.69485e-09	1.24149e-07	EVM prediction Cha01g017100	GWHACFB00000001	165634255	165640427	-	2535	-	- && Q9SCV9.1 RecName: Full=Beta-galactosidase 3; Short=Lactase 3; Flags: Precursor && PF01301:Glycosyl hydrolases family 35|PF02140:Galactose binding lectin domain	-
Cha01g017260	AT2G18360.1	AT2G18360	0	alpha/beta-Hydrolases superfamily protein	626.314	842.225	887.462	1756.86	1692.84	1586.78	785.333	1678.83	-1.09495	2.81868e-19	3.77489e-17	EVM prediction Cha01g017260	GWHACFB00000001	167956874	167961466	-	945	-	- && - && PF12695:Alpha/beta hydrolase family	-
Cha01g017270	AT1G19450.1	AT1G19450	0	Major facilitator superfamily protein	621.094	521.875	546.485	437.794	439.161	454.411	563.151	443.788	0.34292	0.0051707	0.0307478	EVM prediction Cha01g017270	GWHACFB00000001	167944784	167956525	+	1461	-	- && Q93YP9.1 RecName: Full=Sugar transporter ERD6-like 4 && PF00083:Sugar (and other) transporter	Sugar_tr
Cha01g017340	AT2G18245.1	AT2G18245	0	alpha/beta-Hydrolases superfamily protein	1039.68	1013.33	958.422	1211.04	1181.37	1173.11	1003.81	1188.51	-0.244139	0.0091855	0.0487535	EVM prediction Cha01g017340	GWHACFB00000001	167244580	167248168	+	1236	-	- && - && PF05705:Eukaryotic protein of unknown function (DUF829)	-
Cha01g017370	AT1G19580.1	GAMMA CA1	gamma carbonic anhydrase 1	gamma carbonic anhydrase 1	1067.86	1128.35	1127.07	1377.82	1606.71	1343.38	1107.76	1442.64	-0.380537	0.000159435	0.00170914	EVM prediction Cha01g017370	GWHACFB00000001	166985783	167000648	-	1665	-	- && Q9FWR5.1 RecName: Full=Gamma carbonic anhydrase 1, mitochondrial; Short=AtCA1; Short=GAMMA CA1; Flags: Precursor && PF00719:Inorganic pyrophosphatase	Pyrophosphatase
Cha01g017420	AT5G66440.1	AT5G66440	0	tRNA-methyltransferase non-catalytic subunit trm6MTase subunit	133.614	99.8122	138.234	56.8564	52.1038	55.365	123.887	54.7751	1.17628	3.44115e-06	5.97657e-05	EVM prediction Cha01g017420	GWHACFB00000001	166841542	166842401	-	765	-	- && - && -	-
Cha01g017460	AT3G50930.1	BCS1	cytochrome BC1 synthesis	cytochrome BC1 synthesi	940.514	801.35	750.149	528.764	536.988	551.561	830.671	539.104	0.622967	1.39733e-07	3.37773e-06	EVM prediction Cha01g017460	GWHACFB00000001	166601300	166692810	-	2700	-	- && Q8VZG2.1 RecName: Full=Protein HYPER-SENSITIVITY-RELATED 4; Short=AtHSR4; AltName: Full=BCS1-like protein && PF14363:Domain associated at C-terminal with AAA|PF00004:ATPase family associated with various cellular activities (AAA)	AAA
Cha01g017490	AT3G50950.2	ZAR1	HOPZ-ACTIVATED RESISTANCE 1	HOPZ-ACTIVATED RESISTANCE 1	586.647	454.383	387.977	257.749	266.899	215.192	476.336	246.613	0.948028	1.32126e-08	3.95091e-07	EVM prediction Cha01g017490	GWHACFB00000001	166552120	166556975	-	2409	-	- && Q38834.2 RecName: Full=Disease resistance RPP13-like protein 4; AltName: Full=Disease resistance protein ZAR1; AltName: Full=Protein HOPZ-ACTIVATED RESISTANCE 1 && PF00931:NB-ARC domain	NB-ARC
Cha01g017570	AT5G66760.1	SDH1-1	succinate dehydrogenase 1-1	succinate dehydrogenase 1-1	294.367	346.016	330.84	424.527	531.672	364.573	323.741	440.257	-0.442284	0.00445769	0.0273957	EVM prediction Cha01g017570	GWHACFB00000001	168213590	168230497	-	1881	-	- && O82663.1 RecName: Full=Succinate dehydrogenase [ubiquinone] flavoprotein subunit 1, mitochondrial; AltName: Full=Flavoprotein subunit 1 of complex II; Short=FP; Flags: Precursor && PF00890:FAD binding domain|PF02910:Fumarate reductase flavoprotein C-term	-
Cha01g017590	AT1G15125.1	AT1G15125	0	S-adenosyl-L-methionine-dependent methyltransferases superfamily protein	3.13157	3.80237	5.52936	22.7425	10.6334	14.6247	4.15443	16.0002	-1.94221	0.00938423	0.0494369	EVM prediction Cha01g017590	GWHACFB00000001	168236138	168238538	-	675	-	- && Q9FKR0.1 RecName: Full=Probable S-adenosylmethionine-dependent methyltransferase At5g38780 && PF03492:SAM dependent carboxyl methyltransferase	-
Cha01g017610	AT3G03280.1	AT3G03280	0	hypothetical protein	65.7629	47.5296	36.8624	19.8997	9.57009	9.4016	50.0516	12.9571	1.93495	2.24887e-05	0.000314285	EVM prediction Cha01g017610	GWHACFB00000001	168318997	168330285	+	435	-	- && - && PF14009:Domain of unknown function (DUF4228)	-
Cha01g017820	AT1G09700.2	HYL1	HYPONASTIC LEAVES 1	dsRNA-binding domain-like superfamily protein	750.532	843.176	719.738	1100.17	992.099	874.349	771.149	988.873	-0.359293	0.0020264	0.0144669	EVM prediction Cha01g017820	GWHACFB00000001	169220859	169236946	-	1080	-	- && Q6YW64.1 RecName: Full=Double-stranded RNA-binding protein 4; AltName: Full=dsRNA-binding protein 4 && PF00035:Double-stranded RNA binding motif	-
Cha01g017840	AT5G37770.2	TCH2	TOUCH 2	EF hand calcium-binding protein family	3779.8	2653.1	1980.43	529.712	362.6	427.251	2804.45	439.854	2.67216	1.14671e-17	1.27074e-15	EVM prediction Cha01g017840	GWHACFB00000001	169403207	169403791	+	465	-	- && Q0DJV6.1 RecName: Full=Probable calcium-binding protein CML18; AltName: Full=Calmodulin-like protein 18 && PF13405:EF-hand domain|PF13499:EF-hand domain pair	-
Cha01g017970	AT4G37870.1	PCK1	phosphoenolpyruvate carboxykinase 1	phosphoenolpyruvate carboxykinase 1	5362.29	4148.39	3692.69	2248.67	2196.87	1998.36	4401.12	2147.97	1.03454	2.44269e-18	2.96247e-16	EVM prediction Cha01g017970	GWHACFB00000001	171339245	171349226	+	1995	-	- && Q9T074.1 RecName: Full=Phosphoenolpyruvate carboxykinase [ATP]; Short=PEP carboxykinase; Short=PEPCK && PF01293:Phosphoenolpyruvate carboxykinase	-
Cha01g017990	AT4G37880.1	AT4G37880	0	LisH/CRA/RING-U-box domains-containing protein	627.357	568.454	587.033	467.17	484.884	441.875	594.282	464.643	0.354589	0.00250236	0.0172383	EVM prediction Cha01g017990	GWHACFB00000001	171241749	171246189	-	1248	-	- && O59668.1 RecName: Full=LisH domain-containing protein C29A3.03c && PF13445:RING-type zinc-finger|PF10607:CTLH/CRA C-terminal to LisH motif domain	-
Cha01g018050	AT3G53440.2	AT3G53440	0	Homeodomain-like superfamily protein	77.2453	80.8004	111.509	132.665	157.375	128.489	89.8515	139.509	-0.631377	0.00597081	0.0345639	EVM prediction Cha01g018050	GWHACFB00000001	170841603	170843334	-	1122	-	- && - && -	-
Cha01g018070	AT5G10560.1	AT5G10560	0	Glycosyl hydrolase family protein	168.061	212.933	228.547	295.653	336.016	276.825	203.18	302.831	-0.573203	0.000642988	0.00557007	EVM prediction Cha01g018070	GWHACFB00000001	170754966	170763849	-	1950	-	- && Q9LXA8.1 RecName: Full=Probable beta-D-xylosidase 6; Short=AtBXL6; Flags: Precursor && PF01915:Glycosyl hydrolase family 3 C-terminal domain|PF14310:Fibronectin type III-like domain|PF00933:Glycosyl hydrolase family 3 N terminal domain	Glyco_hydro_3_C
Cha01g018080	AT5G65630.1	GTE7	global transcription factor group E7	global transcription factor group E7	2681.67	2462.03	2409.88	2993.49	3010.32	2874.8	2517.86	2959.54	-0.233483	0.0046545	0.0283952	EVM prediction Cha01g018080	GWHACFB00000001	170733005	170735144	-	1926	-	- && Q7Y214.1 RecName: Full=Transcription factor GTE7; AltName: Full=Bromodomain-containing protein GTE7; AltName: Full=Protein GLOBAL TRANSCRIPTION FACTOR GROUP E7 && PF17035:Bromodomain extra-terminal - transcription regulation|PF00439:Bromodomain	Bromodomain
Cha01g018200	AT4G37850.2	AT4G37850	0	basic helix-loop-helix (bHLH) DNA-binding superfamily protein	6.26314	16.1601	6.45092	27.4806	28.7103	28.2048	9.62471	28.1319	-1.54274	0.00486459	0.0293475	EVM prediction Cha01g018200	GWHACFB00000001	172065747	172075526	+	1233	-	- && Q9T072.2 RecName: Full=Transcription factor bHLH25; AltName: Full=Basic helix-loop-helix protein 25; Short=AtbHLH25; Short=bHLH 25; AltName: Full=Transcription factor EN 29; AltName: Full=bHLH transcription factor bHLH025 && PF00010:Helix-loop-helix DNA-binding domain	HLH
Cha01g018270	AT5G65710.1	HSL2	HAESA-like 2	HAESA-like 2	119	111.219	103.215	71.0704	78.6874	65.8112	111.145	71.8564	0.628701	0.00817913	0.0445931	EVM prediction Cha01g018270	GWHACFB00000001	172673056	172685367	+	3036	-	- && C0LGX3.1 RecName: Full=LRR receptor-like serine/threonine-protein kinase HSL2; AltName: Full=Protein HAESA-LIKE2; Flags: Precursor && PF08263:Leucine rich repeat N-terminal domain|PF00069:Protein kinase domain|PF13855:Leucine rich repeat	Pkinase
Cha01g018280	AT1G50010.1	TUA2	tubulin alpha-2 chain	tubulin alpha-2 chain	377.876	351.719	416.545	563.826	674.159	635.131	382.047	624.372	-0.70754	3.38935e-08	9.38983e-07	EVM prediction Cha01g018280	GWHACFB00000001	172737679	172740791	+	1356	-	- && P33629.1 RecName: Full=Tubulin alpha chain && PF00091:Tubulin/FtsZ family, GTPase domain|PF03953:Tubulin C-terminal domain	Tubulin
Cha01g018290	AT5G67020.1	AT5G67020	0	hypothetical protein	425.893	443.927	357.565	18.9521	20.2035	19.8478	409.128	19.6678	4.37966	7.90998e-70	1.86267e-66	EVM prediction Cha01g018290	GWHACFB00000001	172740799	172779340	+	909	-	- && - && -	-
Cha01g018380	AT2G22800.1	HAT9	0	Homeobox-leucine zipper protein family	337.165	292.783	403.643	198.997	270.089	207.88	344.53	225.655	0.612428	0.000400857	0.00374708	EVM prediction Cha01g018380	GWHACFB00000001	173038187	173039645	-	870	-	- && P46604.1 RecName: Full=Homeobox-leucine zipper protein HAT22; AltName: Full=Homeodomain-leucine zipper protein HAT22; Short=HD-ZIP protein 22 && PF00046:Homeobox domain|PF02183:Homeobox associated leucine zipper	Homeobox
Cha01g018520	AT3G49750.1	RLP44	receptor like protein 44	receptor like protein 44	219.21	234.796	198.135	165.831	154.185	132.667	217.38	150.894	0.525139	0.00356646	0.0229152	EVM prediction Cha01g018520	GWHACFB00000001	174034410	174035245	-	717	-	- && - && -	-
Cha01g018530	AT4G37750.1	ANT	AINTEGUMENTA	Integrase-type DNA-binding superfamily protein	408.148	439.174	393.506	604.573	546.558	633.041	413.609	594.724	-0.524215	1.90581e-05	0.00027117	EVM prediction Cha01g018530	GWHACFB00000001	174063447	174066940	-	1872	-	- && Q38914.2 RecName: Full=AP2-like ethylene-responsive transcription factor ANT; AltName: Full=Complementing a protein kinase C mutant protein 1; AltName: Full=Protein AINTEGUMENTA; AltName: Full=Protein DRAGON; AltName: Full=Protein OVULE MUTANT && PF00847:AP2 domain	AP2
Cha01g018570	AT3G49800.1	AT3G49800	0	BSD domain-containing protein	1300.64	1279.5	1223.83	1030.05	1086.74	1040.44	1267.99	1052.41	0.268831	0.00359554	0.0230496	EVM prediction Cha01g018570	GWHACFB00000001	174328500	174342972	-	1458	-	- && - && PF03909:BSD domain	-
Cha01g018650	AT4G37680.4	HHP4	heptahelical protein 4	heptahelical protein 4	1354.93	1327.03	1419.2	1692.42	1747.07	1684.98	1367.05	1708.16	-0.32118	0.000211349	0.00217254	EVM prediction Cha01g018650	GWHACFB00000001	174799657	174810102	-	2640	-	- && Q9SZG0.1 RecName: Full=Heptahelical transmembrane protein 4; AltName: Full=PAQR family protein HHP4 && PF03006:Haemolysin-III related|PF05637:galactosyl transferase GMA12/MNN10 family	-
Cha01g018730	AT3G49910.1	AT3G49910	0	Translation protein SH3-like family protein	39.6665	48.4802	38.7055	90.0226	95.7009	84.6144	42.2841	90.1126	-1.09091	9.76113e-05	0.00111808	EVM prediction Cha01g018730	GWHACFB00000001	175022881	175024339	+	483	-	- && P51414.2 RecName: Full=60S ribosomal protein L26-1 && PF00467:KOW motif|PF16906:Ribosomal proteins L26 eukaryotic, L24P archaeal	KOW
Cha01g018750	AT3G49910.1	AT3G49910	0	Translation protein SH3-like family protein	42.7981	59.8873	61.7445	99.4986	95.7009	100.284	54.81	98.4944	-0.841909	0.0014568	0.0110365	EVM prediction Cha01g018750	GWHACFB00000001	175200777	175208473	-	1167	-	- && P51414.2 RecName: Full=60S ribosomal protein L26-1 && PF00467:KOW motif|PF16906:Ribosomal proteins L26 eukaryotic, L24P archaeal	KOW
Cha01g018800	AT5G67480.2	BT4	BTB and TAZ domain protein 4	BTB and TAZ domain protein 4	1143.02	1177.78	961.186	789.356	794.317	742.727	1094	775.467	0.495981	6.02457e-06	9.80427e-05	EVM prediction Cha01g018800	GWHACFB00000001	175882083	175884428	+	1125	-	- && Q9FJX5.1 RecName: Full=BTB/POZ and TAZ domain-containing protein 4; AltName: Full=BTB and TAZ domain protein 4 && PF02135:TAZ zinc finger|PF00651:BTB/POZ domain	BTB
Cha01g018840	AT5G67460.1	AT5G67460	0	O-Glycosyl hydrolases family 17 protein	870.576	1305.16	1260.69	1341.81	1822.57	1595.14	1145.48	1586.51	-0.46882	0.00103357	0.00828795	EVM prediction Cha01g018840	GWHACFB00000001	175976835	175992896	+	1101	-	- && O65399.3 RecName: Full=Glucan endo-1,3-beta-glucosidase 1; AltName: Full=(1->3)-beta-glucan endohydrolase 1; Short=(1->3)-beta-glucanase 1; AltName: Full=Beta-1,3-endoglucanase 1; Short=Beta-1,3-glucanase 1; Flags: Precursor && PF00332:Glycosyl hydrolases family 17|PF07983:X8 domain	Glyco_hydro_17
Cha01g018890	AT2G23060.1	AT2G23060	0	Acyl-CoA N-acyltransferases (NAT) superfamily protein	54.2805	76.998	67.2738	163.936	207.352	161.917	66.1841	177.735	-1.42136	4.49137e-10	1.8131e-08	EVM prediction Cha01g018890	GWHACFB00000001	177482429	177483886	+	1242	-	- && Q42381.1 RecName: Full=Probable N-acetyltransferase HLS1; AltName: Full=Protein CONSTITUTIVE PHOTOMORPHOGENIC 3; AltName: Full=Protein HOOKLESS 1; AltName: Full=Protein UNUSUAL SUGAR RESPONSE 2 && PF00583:Acetyltransferase (GNAT) family	Acetyltransf_1
Cha01g018960	AT5G67390.3	AT5G67390	0	glycosyltransferase-like protein	765.146	593.17	755.679	409.366	399.817	446.054	704.665	418.412	0.751792	1.03432e-08	3.14276e-07	EVM prediction Cha01g018960	GWHACFB00000001	178388454	178389293	+	624	-	- && - && -	-
Cha01g018970	AT4G37530.1	AT4G37530	0	Peroxidase superfamily protein	513.577	711.994	776.875	968.453	1011.24	940.16	667.482	973.284	-0.542687	6.25717e-05	0.000761337	EVM prediction Cha01g018970	GWHACFB00000001	178354917	178357256	-	984	-	- && Q9SZE7.1 RecName: Full=Peroxidase 51; Short=Atperox P51; AltName: Full=ATP37; Flags: Precursor && PF00141:Peroxidase	-
Cha01g019000	AT5G67360.1	ARA12	0	Subtilase family protein	3431.15	3613.2	3368.3	4002.69	4359.71	4028.07	3470.89	4130.15	-0.250782	0.00160627	0.0119416	EVM prediction Cha01g019000	GWHACFB00000001	178577512	178580529	+	2283	-	- && O65351.1 RecName: Full=Subtilisin-like protease SBT1.7; AltName: Full=Cucumisin-like serine protease; AltName: Full=Subtilase subfamily 1 member 7; Short=AtSBT1.7; AltName: Full=Subtilisin-like serine protease 1; Short=At-SLP1; Flags: Precursor && PF05922:Peptidase inhibitor I9|PF00082:Subtilase family|PF02225:PA domain	Peptidase_S8
Cha01g019010	AT5G67350.1	AT5G67350	0	hypothetical protein	110.649	163.502	128.097	210.369	257.329	217.282	134.082	228.326	-0.765324	8.58383e-05	0.000999843	EVM prediction Cha01g019010	GWHACFB00000001	178594831	178595871	+	963	-	- && - && -	-
Cha01g019020	AT4G33920.1	AT4G33920	0	Protein phosphatase 2C family protein	750.532	438.223	312.409	162.988	132.918	174.452	500.388	156.786	1.67355	1.66978e-05	0.000241107	EVM prediction Cha01g019020	GWHACFB00000001	178621603	178624907	+	1167	-	- && O81760.1 RecName: Full=Probable protein phosphatase 2C 63; Short=AtPP2C63 && PF00481:Protein phosphatase 2C	PP2C
Cha01g019070	AT5G62220.1	GT18	glycosyltransferase 18	glycosyltransferase 18	360.13	406.854	446.956	644.372	646.513	563.052	404.647	617.979	-0.609841	2.14433e-06	3.94238e-05	EVM prediction Cha01g019070	GWHACFB00000001	179056446	179084311	+	1401	-	- && F4K6F1.1 RecName: Full=Xyloglucan galactosyltransferase XLT2; AltName: Full=Glycosyltransferase 18; Short=AtGT18; AltName: Full=Protein XYLOGLUCAN L-SIDE CHAIN GALACTOSYLTRANSFERASE POSITION 2 && PF03016:Exostosin family	-
Cha01g019090	AT5G24010.1	AT5G24010	0	Protein kinase superfamily protein	1064.73	1045.65	741.855	789.356	626.309	733.325	950.747	716.33	0.407238	0.00382139	0.0242064	EVM prediction Cha01g019090	GWHACFB00000001	179686713	179691295	+	2649	-	- && Q9FLW0.1 RecName: Full=Probable receptor-like protein kinase At5g24010; Flags: Precursor && PF07714:Protein tyrosine kinase|PF12819:Carbohydrate-binding protein of the ER	Pkinase_Tyr
Cha01g019110	AT5G24010.1	AT5G24010	0	Protein kinase superfamily protein	1463.49	1317.52	1138.13	1183.56	968.705	940.16	1306.38	1030.81	0.340583	0.00478501	0.0290036	EVM prediction Cha01g019110	GWHACFB00000001	179535156	179550551	+	2760	-	- && Q9FLW0.1 RecName: Full=Probable receptor-like protein kinase At5g24010; Flags: Precursor && PF12819:Carbohydrate-binding protein of the ER|PF07714:Protein tyrosine kinase	Pkinase_Tyr
Cha01g019150	AT4G37250.1	AT4G37250	0	Leucine-rich repeat protein kinase family protein	620.05	574.158	577.818	716.39	701.806	736.459	590.675	718.219	-0.282573	0.00880689	0.0473038	EVM prediction Cha01g019150	GWHACFB00000001	180241643	180246643	-	2337	-	- && C0LGS3.1 RecName: Full=Probable LRR receptor-like serine/threonine-protein kinase At4g37250; Flags: Precursor && PF08263:Leucine rich repeat N-terminal domain|PF13855:Leucine rich repeat|PF00069:Protein kinase domain	Pkinase
Cha01g019170	AT5G67260.1	CYCD3;2	CYCLIN D3;2	CYCLIN D3;2	687.901	774.733	869.031	1008.25	1030.38	1237.88	777.222	1092.17	-0.489701	4.72287e-05	0.000597666	EVM prediction Cha01g019170	GWHACFB00000001	180158621	180160016	+	1119	-	- && Q9SN11.1 RecName: Full=Cyclin-D3-3; AltName: Full=G1/S-specific cyclin-D3-3; Short=CycD3;3 && PF02984:Cyclin, C-terminal domain|PF00134:Cyclin, N-terminal domain	Cyclin_C
Cha01g019200	AT4G27190.1	AT4G27190	0	NB-ARC domain-containing disease resistance protein	86.64	52.2826	67.2738	39.7995	28.7103	30.2941	68.7322	32.9346	1.05532	0.00170712	0.0125494	EVM prediction Cha01g019200	GWHACFB00000001	179995377	180001303	-	2919	-	- && Q9T048.1 RecName: Full=Disease resistance protein At4g27190 && PF00931:NB-ARC domain	NB-ARC
Cha01g019250	AT3G19420.1	PEN2	PTEN 2	PTEN 2	100.21	99.8122	97.6853	155.407	165.882	142.069	99.2359	154.453	-0.638356	0.00172996	0.012681	EVM prediction Cha01g019250	GWHACFB00000001	180305260	180315552	-	1050	-	- && Q9LT75.1 RecName: Full=Phosphatidylinositol 3,4,5-trisphosphate 3-phosphatase and protein-tyrosine-phosphatase PTEN2A; AltName: Full=Protein PHOSPHATASE AND TENSIN HOMOLOG 2-a; Short=AtPTEN2; Short=AtPTEN2a && -	-
Cha01g019260	AT3G50120.1	AT3G50120	0	transmembrane protein, putative (DUF247)	48.0174	63.6897	58.0582	102.341	89.3208	88.7929	56.5884	93.4851	-0.722999	0.00610482	0.0351989	EVM prediction Cha01g019260	GWHACFB00000001	180350185	180358893	-	1989	-	- && Q0WP36.2 RecName: Full=Molybdate transporter 2; AltName: Full=Sulfate transporter like protein 5.1 && PF03140:Plant protein of unknown function	-
Cha01g019360	AT2G23340.1	DEAR3	DREB and EAR motif protein 3	DREB and EAR motif protein 3	294.367	216.735	269.095	127.927	149.931	133.712	260.066	137.19	0.922901	4.75206e-07	1.02429e-05	EVM prediction Cha01g019360	GWHACFB00000001	180995024	181002315	+	324	-	- && O22174.1 RecName: Full=Ethylene-responsive transcription factor ERF008 && -	-
Cha01g019400	AT5G67200.1	AT5G67200	0	Leucine-rich repeat protein kinase family protein	268.271	266.166	305.036	415.051	429.591	372.93	279.824	405.857	-0.535792	0.000133164	0.00146876	EVM prediction Cha01g019400	GWHACFB00000001	180920697	180927858	+	1887	-	- && Q93Y06.1 RecName: Full=Probable inactive receptor kinase At5g67200; Flags: Precursor && PF00069:Protein kinase domain|PF13855:Leucine rich repeat	Pkinase
Cha01g019410	AT5G67210.1	IRX15-L	IRX15-LIKE	IRREGULAR XYLEM protein (DUF579)	38.6227	53.2332	47.9211	102.341	115.904	85.6591	46.5923	101.302	-1.1175	4.90533e-05	0.000617163	EVM prediction Cha01g019410	GWHACFB00000001	180861397	180876586	-	861	-	- && Q9FH92.1 RecName: Full=Protein IRX15-LIKE && PF04669:Polysaccharide biosynthesis	-
Cha01g019430	AT5G67070.1	RALFL34	ralf-like 34	ralf-like 34	624.226	846.027	911.422	929.601	1163.3	1030	793.892	1040.97	-0.3894	0.00445112	0.0273851	EVM prediction Cha01g019430	GWHACFB00000001	181829205	181829867	-	357	-	- && Q9FHA6.1 RecName: Full=Protein RALF-like 34; Flags: Precursor && PF05498:Rapid ALkalinization Factor (RALF)	-
Cha01g019440	AT5G67080.1	MAPKKK19	mitogen-activated protein kinase kinase kinase 19	mitogen-activated protein kinase kinase kinase 19	94.9909	127.379	100.45	41.6947	13.8235	29.2494	107.607	28.2559	1.91979	1.23904e-08	3.72872e-07	EVM prediction Cha01g019440	GWHACFB00000001	181738372	181739620	-	1158	-	- && Q40541.1 RecName: Full=Mitogen-activated protein kinase kinase kinase NPK1; AltName: Full=Nicotiana protein kinase 1 && PF00069:Protein kinase domain	Pkinase
Cha01g019480	AT5G67100.2	ICU2	INCURVATA2	DNA-directed DNA polymerase	604.393	841.274	749.228	1190.19	1195.2	1291.15	731.632	1225.51	-0.743085	7.9308e-10	3.04263e-08	EVM prediction Cha01g019480	GWHACFB00000001	181635608	181651596	-	4632	-	- && O48653.2 RecName: Full=DNA polymerase alpha catalytic subunit && PF03104:DNA polymerase family B, exonuclease domain|PF08996:DNA Polymerase alpha zinc finger|PF12254:DNA polymerase alpha subunit p180 N terminal|PF00136:DNA polymerase family B	DNA_pol_B
Cha01g019510	AT4G36930.1	SPT	SPATULA	basic helix-loop-helix (bHLH) DNA-binding superfamily protein	458.253	368.83	221.174	235.006	239.252	216.237	349.419	230.165	0.600402	0.00389484	0.024589	EVM prediction Cha01g019510	GWHACFB00000001	181554191	181559063	+	960	-	- && Q9FUA4.1 RecName: Full=Transcription factor SPATULA; AltName: Full=Basic helix-loop-helix protein 24; Short=AtbHLH24; Short=bHLH 24; AltName: Full=Transcription factor EN 99; AltName: Full=bHLH transcription factor bHLH024 && PF00010:Helix-loop-helix DNA-binding domain	HLH
Cha01g019520	AT4G34040.1	MBR2	MED25 BINDING RING-H2 PROTEIN 2	RING/U-box superfamily protein	500.007	502.863	449.721	358.195	359.41	316.521	484.197	344.709	0.489451	0.000172581	0.0018272	EVM prediction Cha01g019520	GWHACFB00000001	181515586	181518996	+	1527	-	- && Q7XTV7.2 RecName: Full=Probable E3 ubiquitin-protein ligase HIP1; AltName: Full=HAL3-interacting protein 1; Short=OsHIP1; AltName: Full=RING-H2 finger HIP1 && PF13639:Ring finger domain	-
Cha01g019540	AT5G67130.1	AT5G67130	0	PLC-like phosphodiesterases superfamily protein	406.06	384.039	402.721	291.863	297.736	317.565	397.607	302.388	0.395162	0.00303832	0.0201921	EVM prediction Cha01g019540	GWHACFB00000001	181481727	181488759	+	1545	-	- && Q93XX5.1 RecName: Full=PI-PLC X domain-containing protein At5g67130; Flags: Precursor && -	-
Cha01g019660	AT4G36990.1	HSF4	heat shock factor 4	heat shock factor 4	797.506	564.652	550.171	319.343	328.573	393.823	637.443	347.246	0.875638	2.27577e-08	6.56882e-07	EVM prediction Cha01g019660	GWHACFB00000001	182423238	182434336	+	939	-	- && P22335.1 RecName: Full=Heat shock factor protein HSF24; AltName: Full=Heat shock transcription factor 24; Short=HSTF 24; AltName: Full=Heat stress transcription factor && PF00447:HSF-type DNA-binding	HSF_DNA-bind
Cha01g019690	AT4G34410.1	RRTF1	redox responsive transcription factor 1	redox responsive transcription factor 1	26.0964	19.9624	34.0977	2.84282	3.19003	6.26774	26.7188	4.10019	2.71238	4.28208e-05	0.000547773	EVM prediction Cha01g019690	GWHACFB00000001	182513739	182537702	+	783	-	- && Q9SZ06.1 RecName: Full=Ethylene-responsive transcription factor ERF109 && PF00847:AP2 domain	AP2
Cha01g019840	AT5G66870.1	ASL1	ASYMMETRIC LEAVES 2-like 1	ASYMMETRIC LEAVES 2-like 1	171.192	211.032	159.43	264.382	260.519	256.977	180.551	260.626	-0.529541	0.00173638	0.0127148	EVM prediction Cha01g019840	GWHACFB00000001	183596045	183604825	+	1404	-	- && Q9FKZ3.1 RecName: Full=LOB domain-containing protein 36; AltName: Full=ASYMMETRIC LEAVES 2-like protein 1; Short=AS2-like protein 1 && PF03195:Protein of unknown function DUF260	-
Cha01g020050	AT4G37160.1	sks15	SKU5 similar 15	SKU5 similar 15	4.17542	6.65415	7.37248	18.9521	22.3302	36.5618	6.06735	25.948	-2.08602	0.000623597	0.00542188	EVM prediction Cha01g020050	GWHACFB00000001	184050632	184057080	+	1719	-	- && P29162.1 RecName: Full=L-ascorbate oxidase homolog; AltName: Full=Pollen-specific protein NTP303; Flags: Precursor && PF07731:Multicopper oxidase|PF00394:Multicopper oxidase|PF07732:Multicopper oxidase	-
Cha01g020170	AT2G23520.1	AT2G23520	0	Pyridoxal phosphate (PLP)-dependent transferases superfamily protein	1254.71	1141.66	1082.83	1389.19	1416.37	1503.21	1159.74	1436.26	-0.308953	0.00139144	0.0106183	EVM prediction Cha01g020170	GWHACFB00000001	184887707	184890694	+	2793	-	- && Q8LGM7.1 RecName: Full=Molybdenum cofactor sulfurase; Short=MCS; Short=MOS; Short=MoCo sulfurase; AltName: Full=Molybdenum cofactor sulfurtransferase && -	-
Cha01g020250	AT2G23780.3	AT2G23780	0	RING/U-box superfamily protein	215.034	204.377	162.194	140.246	115.904	119.087	193.869	125.079	0.629123	0.00142102	0.0108146	EVM prediction Cha01g020250	GWHACFB00000001	186248496	186249373	-	678	-	- && Q09463.1 RecName: Full=RING finger protein 5 && PF13920:Zinc finger, C3HC4 type (RING finger)	-
Cha01g020270	AT4G36850.4	AT4G36850	0	PQ-loop repeat family protein / transmembrane family protein	3185.85	2793.79	2737.03	1495.32	1352.57	1690.2	2905.56	1512.7	0.941418	4.82477e-20	7.06416e-18	EVM prediction Cha01g020270	GWHACFB00000001	186190171	186193883	+	912	-	- && P38279.1 RecName: Full=Probable vacuolar amino acid transporter YPQ3; AltName: Full=PQ-loop repeat-containing protein 3; AltName: Full=Protein RTC2; AltName: Full=Restriction of telomere capping protein 2 && PF04193:PQ loop repeat	-
Cha01g020290	AT4G37220.1	AT4G37220	0	Cold acclimation protein WCOR413 family	209.815	175.86	152.057	110.87	131.855	112.819	179.244	118.515	0.596021	0.00337078	0.021902	EVM prediction Cha01g020290	GWHACFB00000001	186102888	186105197	-	546	-	- && O23164.2 RecName: Full=Cold-regulated 413 plasma membrane protein 4; Short=AtCOR413-PM4 && PF05562:Cold acclimation protein WCOR413	-
Cha01g020340	AT3G50780.2	AT3G50780	0	BTB/POZ domain protein	745.313	758.573	760.287	994.039	971.896	1008.06	754.724	991.332	-0.393339	5.49965e-05	0.000682517	EVM prediction Cha01g020340	GWHACFB00000001	185875758	185878479	+	1602	-	- && Q9SVM0.1 RecName: Full=BTB/POZ domain-containing protein At3g50780 && -	-
Cha01g020420	AT5G66560.1	AT5G66560	0	Phototropic-responsive NPH3 family protein	650.322	693.933	602.7	838.631	762.417	808.538	648.985	803.195	-0.308128	0.00488817	0.0294653	EVM prediction Cha01g020420	GWHACFB00000001	185563317	185565493	+	1911	-	- && Q94A73.2 RecName: Full=BTB/POZ domain-containing protein At5g66560 && PF03000:NPH3 family	-
Cha01g020560	AT2G18550.1	HB21	homeobox protein 21	homeobox protein 21	216.078	210.081	292.134	129.822	137.171	199.523	239.431	155.505	0.625044	0.00252756	0.0173654	EVM prediction Cha01g020560	GWHACFB00000001	186869697	186882199	+	618	-	- && Q9ZU70.1 RecName: Full=Homeobox-leucine zipper protein ATHB-21; AltName: Full=HD-ZIP protein ATHB-21; AltName: Full=Homeodomain transcription factor ATHB-21 && PF00046:Homeobox domain	Homeobox
Cha01g020610	AT5G49610.1	AT5G49610	0	F-box family protein	678.506	569.405	394.427	299.443	244.569	311.298	547.446	285.103	0.939473	1.26005e-07	3.06689e-06	EVM prediction Cha01g020610	GWHACFB00000001	187697440	187701192	+	1212	-	- && Q9FGY4.1 RecName: Full=F-box protein At5g49610 && -	-
Cha01g020630	AT3G50690.1	AT3G50690	0	Leucine-rich repeat (LRR) family protein	1489.58	1345.09	1189.73	928.654	849.611	915.089	1341.47	897.785	0.578503	7.8726e-08	2.0078e-06	EVM prediction Cha01g020630	GWHACFB00000001	187683273	187686223	+	1353	-	- && Q9SCQ7.1 RecName: Full=Acidic leucine-rich nuclear phosphoprotein 32-related protein; AltName: Full=ANP32/acidic nuclear phosphoprotein-like protein && PF14580:Leucine-rich repeat	-
Cha01g020660	AT4G36670.1	PMT6	polyol/monosaccharide transporter 6	Major facilitator superfamily protein	3212.99	2222.49	2103	1470.68	1290.9	1652.59	2512.82	1471.39	0.771653	3.19366e-08	8.90883e-07	EVM prediction Cha01g020660	GWHACFB00000001	187399736	187401436	+	1530	-	- && Q8GXR2.2 RecName: Full=Probable polyol transporter 6 && PF00083:Sugar (and other) transporter	Sugar_tr
Cha01g020810	AT1G71140.1	AT1G71140	0	MATE efflux family protein	1078.3	981.962	929.853	1253.68	1355.76	1232.65	996.706	1280.7	-0.362158	0.000294948	0.00287005	EVM prediction Cha01g020810	GWHACFB00000001	188329863	188447025	+	3402	-	- && Q9C994.1 RecName: Full=Protein DETOXIFICATION 14; Short=AtDTX14; AltName: Full=Multidrug and toxic compound extrusion protein 14; Short=MATE protein 14 && PF01554:MatE	MatE
Cha01g020850	AT2G01190.1	PDE331	PIGMENT DEFECTIVE 331	Octicosapeptide/Phox/Bem1p family protein	237.999	245.253	186.155	314.605	327.51	306.074	223.136	316.063	-0.503469	0.00149139	0.011244	EVM prediction Cha01g020850	GWHACFB00000001	188693403	188695680	+	1620	-	- && - && PF00564:PB1 domain	-
Cha01g020910	AT5G16210.1	AT5G16210	0	HEAT repeat-containing protein	40.7104	33.2707	50.6858	8.52845	8.50674	16.714	41.5556	11.2497	1.89013	7.47979e-05	0.000888094	EVM prediction Cha01g020910	GWHACFB00000001	189101876	189127182	+	483	-	- && - && -	-
Cha01g021020	AT5G38300.1	AT5G38300	0	homeobox Hox-B3-like protein	256.789	267.117	280.154	333.557	422.147	458.589	268.02	404.765	-0.592895	0.000105116	0.0011958	EVM prediction Cha01g021020	GWHACFB00000001	189628029	189634254	-	1092	-	- && - && -	-
Cha01g021060	AT1G26880.1	AT1G26880	0	Ribosomal protein L34e superfamily protein	1083.52	1298.51	1440.4	793.146	1032.51	1151.17	1274.14	992.275	0.361935	0.0082111	0.0447156	EVM prediction Cha01g021060	GWHACFB00000001	191359633	191366073	-	363	-	- && P40590.1 RecName: Full=60S ribosomal protein L34 [Pisum sativum] && PF01199:Ribosomal protein L34e	-
Cha01g021110	AT1G26840.1	ORC6	origin recognition complex protein 6	origin recognition complex protein 6	202.508	217.686	222.096	328.819	411.514	380.243	214.097	373.525	-0.801042	1.24222e-07	3.02871e-06	EVM prediction Cha01g021110	GWHACFB00000001	191075056	191078715	+	864	-	- && Q9ZVH3.2 RecName: Full=Origin of replication complex subunit 6; Short=AtORC6 && PF05460:Origin recognition complex subunit 6 (ORC6)	-
Cha01g021180	AT1G68530.1	KCS6	3-ketoacyl-CoA synthase 6	3-ketoacyl-CoA synthase 6	271.403	253.808	236.841	127.927	116.968	94.016	254.017	112.97	1.16637	3.58224e-10	1.4586e-08	EVM prediction Cha01g021180	GWHACFB00000001	190403921	190409883	-	1593	-	- && Q9XF43.1 RecName: Full=3-ketoacyl-CoA synthase 6; Short=KCS-6; AltName: Full=Cuticular protein 1; AltName: Full=Eceriferum 6; AltName: Full=Very long-chain fatty acid condensing enzyme 6; Short=VLCFA condensing enzyme 6 && PF08392:FAE1/Type III polyketide synthase-like protein|PF08541:3-Oxoacyl-[acyl-carrier-protein (ACP)] synthase III C terminal	-
Cha01g021200	AT5G15270.3	AT5G15270	0	RNA-binding KH domain-containing protein	1219.22	1249.08	1232.12	1504.8	1528.02	1439.49	1233.48	1490.77	-0.273284	0.00194336	0.0139948	EVM prediction Cha01g021200	GWHACFB00000001	190328872	190334795	+	2052	-	- && P58223.1 RecName: Full=KH domain-containing protein At4g18375 && PF00013:KH domain	KH_1
Cha01g021230	AT5G38410.1	RBCS3B	Rubisco small subunit 3B	Ribulose bisphosphate carboxylase (small chain) family protein	28283.3	28674.6	29846.5	36043.1	37498.8	38831.8	28934.8	37457.9	-0.372436	1.0855e-07	2.69308e-06	EVM prediction Cha01g021230	GWHACFB00000001	190228660	190230418	-	540	-	- && P05346.2 RecName: Full=Ribulose bisphosphate carboxylase small chain, chloroplastic; Short=RuBisCO small subunit; Flags: Precursor && PF00101:Ribulose bisphosphate carboxylase, small chain|PF12338:Ribulose-1,5-bisphosphate carboxylase small subunit	-
Cha01g021260	AT5G16120.3	AT5G16120	0	alpha/beta-Hydrolases superfamily protein	564.726	471.494	366.781	325.976	300.926	317.565	467.667	314.823	0.56909	0.000328627	0.00315203	EVM prediction Cha01g021260	GWHACFB00000001	190038233	190045009	-	1056	-	- && - && PF12146:Serine aminopeptidase, S33	-
Cha01g021270	AT1G67080.1	ABA4	abscisic acid (ABA)-deficient 4	abscisic acid (aba)-deficient 4	284.973	351.719	364.016	452.956	498.708	461.723	333.569	471.129	-0.496121	0.000327595	0.00314443	EVM prediction Cha01g021270	GWHACFB00000001	190032031	190033931	-	618	-	- && Q8LFP9.1 RecName: Full=Protein ABA DEFICIENT 4, chloroplastic; Flags: Precursor && PF14108:Domain of unknown function (DUF4281)	-
Cha01g021290	AT3G02560.3	AT3G02560	0	Ribosomal protein S7e family protein	4203.61	4413.6	4677.84	4960.72	5493.23	5648.27	4431.68	5367.41	-0.276096	0.000991786	0.00799597	EVM prediction Cha01g021290	GWHACFB00000001	189987500	189989111	-	576	-	- && Q9ZNS1.1 RecName: Full=40S ribosomal protein S7 && PF01251:Ribosomal protein S7e	-
Cha01g021310	AT1G67070.2	DIN9	DARK INDUCIBLE 9	Mannose-6-phosphate isomerase, type I	274.534	306.091	266.331	188.574	164.818	212.058	282.319	188.483	0.582676	0.000418786	0.00388894	EVM prediction Cha01g021310	GWHACFB00000001	189969017	189974154	+	1293	-	- && Q9M884.1 RecName: Full=Mannose-6-phosphate isomerase 1; AltName: Full=Phosphohexomutase 1; AltName: Full=Phosphomannose isomerase 1; Short=PMI1; AltName: Full=Protein MATERNAL EFFECT EMBRYO ARREST 31 && PF01238:Phosphomannose isomerase type I	-
Cha01g021380	AT5G60920.1	COB	COBRA	COBRA-like extracellular glycosyl-phosphatidyl inositol-anchored protein family	2259.95	2635.04	2450.43	3380.11	3161.32	2766.16	2448.47	3102.53	-0.341548	0.000477894	0.00435764	EVM prediction Cha01g021380	GWHACFB00000001	191716179	191720983	-	1356	-	- && Q94KT8.1 RecName: Full=Protein COBRA; AltName: Full=Cell expansion protein; Flags: Precursor && PF04833:COBRA-like protein	-
Cha01g021440	AT5G39000.1	AT5G39000	0	Malectin/receptor-like protein kinase family protein	2375.82	2287.13	1926.06	1964.39	1730.06	1530.37	2196.33	1741.61	0.334017	0.00270032	0.0183456	EVM prediction Cha01g021440	GWHACFB00000001	191962447	191966288	-	3018	-	- && Q9SCZ4.1 RecName: Full=Receptor-like protein kinase FERONIA; AltName: Full=Protein SIRENE; Flags: Precursor && PF12819:Carbohydrate-binding protein of the ER|PF07714:Protein tyrosine kinase	Pkinase_Tyr
Cha01g021460	AT3G53180.1	NodGS	nodulin/glutamine synthase-like protein	nodulin/glutamine synthase-like protein	144.052	215.785	143.763	130.77	57.4205	115.953	167.867	101.381	0.724908	0.00747978	0.0414182	EVM prediction Cha01g021460	GWHACFB00000001	192196020	192205120	-	1470	-	- && Q69VR7.1 RecName: Full=Phosphoenolpyruvate/phosphate translocator 1, chloroplastic; Short=OsPPT1; Flags: Precursor && PF00120:Glutamine synthetase, catalytic domain|PF03151:Triose-phosphate Transporter family|PF01398:JAB1/Mov34/MPN/PAD-1 ubiquitin protease	Mov34
Cha01g021470	AT3G51550.1	FER	FERONIA	Malectin/receptor-like protein kinase family protein	462.428	399.249	336.369	287.125	263.709	209.969	399.349	253.601	0.652735	7.925e-05	0.000932714	EVM prediction Cha01g021470	GWHACFB00000001	192457147	192466519	+	2979	-	- && Q9SCZ4.1 RecName: Full=Receptor-like protein kinase FERONIA; AltName: Full=Protein SIRENE; Flags: Precursor && PF12819:Carbohydrate-binding protein of the ER|PF07714:Protein tyrosine kinase	Pkinase_Tyr
Cha01g021530	AT1G13280.1	AOC4	allene oxide cyclase 4	allene oxide cyclase 4	293.324	370.731	417.466	438.742	473.188	506.642	360.507	472.857	-0.389081	0.00828317	0.0450213	EVM prediction Cha01g021530	GWHACFB00000001	195233330	195234316	-	756	-	- && Q75KD7.1 RecName: Full=Allene oxide cyclase, chloroplastic; Short=OsAOC; AltName: Full=Protein COLEOPTILE PHOTOMORPHOGENESIS 2; AltName: Full=Protein HEBIBA; Flags: Precursor >A2XID3.1 RecName: Full=Allene oxide cyclase, chloroplastic; Short=OsAOC; Flags: Precursor && PF06351:Allene oxide cyclase	-
Cha01g021560	AT5G38690.2	AT5G38690	0	Zinc-finger domain of monoamine-oxidase A repressor R1 protein	253.657	248.105	259.88	351.562	331.763	352.038	253.88	345.121	-0.443108	0.00161674	0.0120036	EVM prediction Cha01g021560	GWHACFB00000001	195162707	195179129	+	2082	-	- && Q96GN5.2 RecName: Full=Cell division cycle-associated 7-like protein; AltName: Full=Protein JPO2; AltName: Full=Transcription factor RAM2 && PF10497:Zinc-finger domain of monoamine-oxidase A repressor R1|PF04504:Protein of unknown function, DUF573	-
Cha01g021570	AT5G51160.1	AT5G51160	0	Ankyrin repeat family protein	274.534	320.35	281.997	437.794	418.957	394.867	292.294	417.206	-0.513224	0.000185662	0.00194601	EVM prediction Cha01g021570	GWHACFB00000001	195129791	195133718	-	1524	-	- && - && PF12796:Ankyrin repeats (3 copies)|PF13857:Ankyrin repeats (many copies)|PF13962:Domain of unknown function	-
Cha01g021760	AT5G14700.1	AT5G14700	0	NAD(P)-binding Rossmann-fold superfamily protein	960.347	1259.54	1130.75	2185.18	1968.25	1973.29	1116.88	2042.24	-0.870226	8.75609e-16	7.93044e-14	EVM prediction Cha01g021760	GWHACFB00000001	195634219	195639527	-	1065	-	- && Q0JKZ0.1 RecName: Full=Cinnamoyl-CoA reductase-like SNL6; AltName: Full=Protein SUPPRESSOR OF NH1-MEDIATED LESION 6 && PF01073:3-beta hydroxysteroid dehydrogenase/isomerase family	-
Cha01g021850	AT1G67170.2	AT1G67170	0	sarcolemmal membrane-associated protein	652.41	658.761	681.032	780.827	944.249	841.966	664.068	855.681	-0.364877	0.000999288	0.00804957	EVM prediction Cha01g021850	GWHACFB00000001	195878249	195881214	-	1425	-	- && Q84TD8.1 RecName: Full=Protein FLX-like 2; Short=AtFLXL2 && -	-
Cha01g021900	AT3G10310.1	AT3G10310	0	P-loop nucleoside triphosphate hydrolases superfamily protein with CH (Calponin Homology) domain-containing protein	124.219	178.711	165.881	222.687	267.962	231.906	156.27	240.852	-0.62086	0.000840596	0.00696381	EVM prediction Cha01g021900	GWHACFB00000001	196155442	196162233	+	2295	-	- && F4J2M6.2 RecName: Full=Kinesin-like protein KIN-14L && PF00225:Kinesin motor domain|PF00307:Calponin homology (CH) domain	Kinesin
Cha01g021920	AT3G02460.1	AT3G02460	0	Ypt/Rab-GAP domain of gyp1p superfamily protein	115.868	66.5415	82.9403	38.8518	47.8504	56.4096	88.4499	47.704	0.89062	0.00331149	0.0216012	EVM prediction Cha01g021920	GWHACFB00000001	196228441	196233096	+	1089	-	- && Q96CN4.1 RecName: Full=EVI5-like protein; AltName: Full=Ecotropic viral integration site 5-like protein && PF00566:Rab-GTPase-TBC domain	TBC
Cha01g021930	AT3G02470.4	SAMDC	S-adenosylmethionine decarboxylase	S-adenosylmethionine decarboxylase	3588.78	2960.15	2459.64	1937.85	1713.05	2007.76	3002.85	1886.22	0.670372	3.05622e-08	8.5933e-07	EVM prediction Cha01g021930	GWHACFB00000001	196247445	196248656	+	1119	-	- && Q96471.1 RecName: Full=S-adenosylmethionine decarboxylase proenzyme; Short=AdoMetDC; Short=SAMDC; Contains: RecName: Full=S-adenosylmethionine decarboxylase alpha chain; Contains: RecName: Full=S-adenosylmethionine decarboxylase beta chain; Flags: Precursor && PF01536:Adenosylmethionine decarboxylase	SAM_decarbox
Cha01g022020	AT5G15650.1	RGP2	reversibly glycosylated polypeptide 2	reversibly glycosylated polypeptide 2	76.2015	85.5533	129.94	235.006	200.972	230.862	97.2316	222.28	-1.18937	4.0848e-08	1.10882e-06	EVM prediction Cha01g022020	GWHACFB00000001	196786538	196789771	+	1071	-	- && Q8RU27.1 RecName: Full=Alpha-1,4-glucan-protein synthase [UDP-forming] 2; AltName: Full=Reversibly glycosylated polypeptide 2; Short=RGP2; AltName: Full=UDP-glucose:protein transglucosylase 2; Short=UPTG 2 && PF03214:Reversibly glycosylated polypeptide	-
Cha01g022280	AT1G69230.2	SP1L2	SPIRAL1-like2	SPIRAL1-like2	635.708	507.616	578.739	389.466	363.663	408.447	574.021	387.192	0.567198	1.35648e-05	0.000200689	EVM prediction Cha01g022280	GWHACFB00000001	198171945	198172594	-	330	-	- && Q9LE54.1 RecName: Full=Protein SPIRAL1-like 2 && -	-
Cha01g022310	AT3G29670.1	PMAT2	phenolic glucoside malonyltransferase 2	HXXXD-type acyl-transferase family protein	18.7894	18.0613	12.9018	1.89521	5.31672	1.04462	16.5842	2.75218	2.60254	0.00163107	0.0120815	EVM prediction Cha01g022310	GWHACFB00000001	198559623	198563869	+	1704	-	- && Q9LRQ8.1 RecName: Full=Phenolic glucoside malonyltransferase 2 && PF02458:Transferase family	-
Cha01g022370	AT1G13740.1	AFP2	ABI five binding protein 2	ABI five binding protein 2	156.578	113.121	98.6069	50.2231	45.7237	36.5618	122.769	44.1696	1.4701	1.40126e-07	3.38433e-06	EVM prediction Cha01g022370	GWHACFB00000001	198690391	198695496	+	1233	-	- && Q94F39.1 RecName: Full=Ninja-family protein AFP3; AltName: Full=ABI five-binding protein 3; Short=ABI5-binding protein 3 && PF07897:Ethylene-responsive binding factor-associated repression|PF16136:Putative nuclear localisation signal|PF16135:TPL-binding domain in jasmonate signalling	-
Cha01g022440	AT3G02100.1	AT3G02100	0	UDP-Glycosyltransferase superfamily protein	21.921	27.5672	38.7055	66.3324	56.3572	67.9005	29.3979	63.53	-1.10667	0.0012799	0.00990345	EVM prediction Cha01g022440	GWHACFB00000001	199166240	199169014	+	1365	-	- && Q9SGA8.1 RecName: Full=UDP-glycosyltransferase 83A1 && PF00201:UDP-glucoronosyl and UDP-glucosyl transferase	UDPGT
Cha01g022680	AT5G39360.1	EDL2	EID1-like 2	EID1-like 2	1557.43	1543.76	1568.49	1245.15	1243.05	1375.77	1556.56	1287.99	0.273414	0.00250626	0.0172592	EVM prediction Cha01g022680	GWHACFB00000001	199414627	199421029	-	2337	-	- && Q9FLZ8.1 RecName: Full=EID1-like F-box protein 2 && PF07839:Plant calmodulin-binding domain	-
Cha01g022730	AT3G21780.1	UGT71B6	UDP-glucosyl transferase 71B6	UDP-glucosyl transferase 71B6	937.383	904.964	1050.58	1241.36	1267.5	1215.94	964.308	1241.6	-0.364252	0.000230134	0.00232836	EVM prediction Cha01g022730	GWHACFB00000001	199583456	199586293	+	1737	-	- && A0A0A1HA03.1 RecName: Full=UDP-glycosyltransferase 708C1; AltName: Full=C-glucosyltransferase a; Short=FeCGTa; AltName: Full=UDP-glucose:2-hydroxyflavanone C-glucosyltransferase && PF00201:UDP-glucoronosyl and UDP-glucosyl transferase	UDPGT
Cha01g022740	AT1G78270.1	UGT85A4	UDP-glucosyl transferase 85A4	UDP-glucosyl transferase 85A4	646.147	641.65	688.405	941.92	830.471	879.572	658.734	883.988	-0.424571	6.5545e-05	0.000794241	EVM prediction Cha01g022740	GWHACFB00000001	199609139	199621653	+	2058	-	- && A0A0A1HA03.1 RecName: Full=UDP-glycosyltransferase 708C1; AltName: Full=C-glucosyltransferase a; Short=FeCGTa; AltName: Full=UDP-glucose:2-hydroxyflavanone C-glucosyltransferase && PF00201:UDP-glucoronosyl and UDP-glucosyl transferase	UDPGT
Cha01g022770	AT3G29240.2	AT3G29240	0	PPR containing protein (DUF179)	558.463	484.802	552.936	325.029	289.229	402.18	532.067	338.813	0.65102	6.61359e-06	0.000106125	EVM prediction Cha01g022770	GWHACFB00000001	199763127	199768592	-	1107	-	- && Q1GZH1.1 RecName: Full=UPF0301 protein Mfla_2099 && PF02622:Uncharacterized ACR, COG1678	-
Cha01g022790	AT3G29230.1	AT3G29230	0	Tetratricopeptide repeat (TPR)-like superfamily protein	207.727	236.698	223.017	162.041	127.601	169.229	222.481	152.957	0.540026	0.00287733	0.0193084	EVM prediction Cha01g022790	GWHACFB00000001	199781349	199783694	-	684	-	- && Q9LS72.1 RecName: Full=Pentatricopeptide repeat-containing protein At3g29230 && PF13041:PPR repeat family	-
Cha01g022820	AT5G15350.1	ENODL17	early nodulin-like protein 17	early nodulin-like protein 17	405.016	481	485.662	531.607	588.029	659.157	457.226	592.931	-0.373253	0.00432468	0.0267704	EVM prediction Cha01g022820	GWHACFB00000001	199863834	199866403	+	525	-	- && Q39131.1 RecName: Full=Lamin-like protein; Flags: Precursor && PF02298:Plastocyanin-like domain	Cu_bind_like
Cha01g022880	AT5G61430.1	NAC100	NAC domain containing protein 100	NAC domain containing protein 100	416.499	343.164	387.055	142.141	143.551	165.05	382.239	150.248	1.34722	3.90102e-17	4.05276e-15	EVM prediction Cha01g022880	GWHACFB00000001	200138753	200144319	-	1032	-	- && Q9FLJ2.1 RecName: Full=NAC domain-containing protein 100; Short=ANAC100; Short=AtNAC5 && PF02365:No apical meristem (NAM) protein	NAM
Cha01g022930	AT2G03090.1	EXPA15	expansin A15	expansin A15	603.349	902.112	995.284	1284.01	1704.54	1424.87	833.582	1471.14	-0.818172	8.19736e-08	2.08686e-06	EVM prediction Cha01g022930	GWHACFB00000001	200320263	200321644	+	723	-	- && O80622.2 RecName: Full=Expansin-A15; Short=AtEXPA15; AltName: Full=Alpha-expansin-15; Short=At-EXP15; Short=AtEx15; AltName: Full=Ath-ExpAlpha-1.3; Flags: Precursor && PF03330:Rare lipoprotein A (RlpA)-like double-psi beta-barrel|PF01357:Pollen allergen	-
Cha01g022950	AT3G29010.3	AT3G29010	0	Biotin/lipoate A/B protein ligase family	156.578	161.601	143.763	96.6558	97.8276	101.328	153.981	98.6039	0.642915	0.00159458	0.0118609	EVM prediction Cha01g022950	GWHACFB00000001	200454446	200457203	-	741	-	- && - && -	-
Cha01g022960	AT5G39670.1	AT5G39670	0	Calcium-binding EF-hand family protein	109.605	174.909	135.469	16.1093	6.38006	11.4908	139.994	11.3267	3.61356	5.0193e-23	9.9884e-21	EVM prediction Cha01g022960	GWHACFB00000001	200505169	200510690	-	564	-	- && Q93Z27.1 RecName: Full=Probable calcium-binding protein CML45; AltName: Full=Calmodulin-like protein 45 && PF13499:EF-hand domain pair	-
Cha01g023080	AT5G39660.3	CDF2	cycling DOF factor 2	cycling DOF factor 2	456.165	326.053	350.193	250.168	205.225	264.29	377.47	239.894	0.651903	0.000100026	0.00114295	EVM prediction Cha01g023080	GWHACFB00000001	200628084	200630895	+	1500	-	- && Q93ZL5.2 RecName: Full=Cyclic dof factor 2; AltName: Full=Dof zinc finger protein DOF5.2; Short=AtDOF5.2 && PF02701:Dof domain, zinc finger	zf-Dof
Cha01g023090	AT3G01170.1	AT3G01170	0	Ribosomal protein L34e superfamily protein	156.578	77.9486	121.646	72.0181	71.244	60.5881	118.724	67.9501	0.802206	0.00371378	0.0236734	EVM prediction Cha01g023090	GWHACFB00000001	200602853	200608815	-	744	-	- && P0C8Q9.3 RecName: Full=Uncharacterized protein At5g19025 && -	-
Cha01g023120	AT3G47600.1	MYB94	myb domain protein 94	myb domain protein 94	847.611	915.421	934.461	525.921	534.862	533.802	899.164	531.528	0.759005	9.99186e-13	6.05901e-11	EVM prediction Cha01g023120	GWHACFB00000001	201528742	201530459	-	966	-	- && P81392.1 RecName: Full=Myb-related protein 306 && PF00249:Myb-like DNA-binding domain	Myb_DNA-binding
Cha01g023130	AT5G39785.5	AT5G39785	0	hypothetical protein (DUF1666)	44.8858	63.6897	70.9601	34.1138	24.4569	29.2494	59.8452	29.2734	1.0313	0.00334291	0.0217709	EVM prediction Cha01g023130	GWHACFB00000001	201578021	201591208	+	2658	-	- && - && PF07891:Protein of unknown function (DUF1666)	-
Cha01g023160	AT3G28860.1	ABCB19	ATP-binding cassette B19	ATP binding cassette subfamily B19	1913.39	2693.03	2615.39	4090.81	4313.98	3473.37	2407.27	3959.39	-0.717498	3.80579e-09	1.27271e-07	EVM prediction Cha01g023160	GWHACFB00000001	201768760	201777728	+	3753	-	- && Q9LJX0.1 RecName: Full=ABC transporter B family member 19; Short=ABC transporter ABCB.19; Short=AtABCB19; AltName: Full=Multidrug resistance protein 11; AltName: Full=P-glycoprotein 19 && PF00005:ABC transporter|PF00664:ABC transporter transmembrane region	ABC_membrane
Cha01g023250	AT1G14340.1	AT1G14340	0	RNA-binding (RRM/RBD/RNP motifs) family protein	411.279	408.755	411.016	319.343	290.293	301.896	410.35	303.844	0.432802	0.00104069	0.0083315	EVM prediction Cha01g023250	GWHACFB00000001	201865214	201867861	+	735	-	- && Q9LFD5.1 RecName: Full=Binding partner of ACD11 1 && PF00076:RNA recognition motif. (a.k.a. RRM, RBD, or RNP domain)	RRM_1
Cha01g023350	AT3G01280.1	VDAC1	voltage dependent anion channel 1	voltage dependent anion channel 1	1463.49	1567.53	1571.26	1740.75	1965.06	2146.7	1534.09	1950.84	-0.346112	0.000448257	0.00412253	EVM prediction Cha01g023350	GWHACFB00000001	203690924	203694175	+	831	-	- && P42055.2 RecName: Full=Mitochondrial outer membrane protein porin of 34 kDa; AltName: Full=POM 34; AltName: Full=Voltage-dependent anion-selective channel protein; Short=VDAC && PF01459:Eukaryotic porin	-
Cha01g023370	AT1G14420.1	AT59	0	Pectate lyase family protein	43.8419	38.9743	52.5289	22.7425	23.3935	11.4908	45.115	19.209	1.23004	0.0031601	0.0208008	EVM prediction Cha01g023370	GWHACFB00000001	203673091	203675023	-	1314	-	- && P15722.1 RecName: Full=Probable pectate lyase P59; Flags: Precursor && PF00544:Pectate lyase	-
Cha01g023470	AT3G28700.1	AT3G28700	0	NADH dehydrogenase ubiquinone complex I, assembly factor-like protein (DUF185)	277.666	241.451	263.566	335.453	361.537	338.458	260.894	345.149	-0.404088	0.004688	0.0285626	EVM prediction Cha01g023470	GWHACFB00000001	203810007	203817799	+	1449	-	- && Q54S83.1 RecName: Full=Protein arginine methyltransferase NDUFAF7 homolog, mitochondrial; AltName: Full=Mitochondrial dysfunction gene A; AltName: Full=NADH dehydrogenase [ubiquinone] complex I, assembly factor 7 homolog; Flags: Precursor && PF02636:Putative S-adenosyl-L-methionine-dependent methyltransferase	-
Cha01g023610	AT3G28600.1	AT3G28600	0	P-loop containing nucleoside triphosphate hydrolases superfamily protein	857.006	863.138	869.031	611.206	603.979	643.488	863.058	619.557	0.478368	3.44322e-06	5.97657e-05	EVM prediction Cha01g023610	GWHACFB00000001	204438405	204440671	-	1173	-	- && F4J0C0.1 RecName: Full=AAA-ATPase At3g28600; Flags: Precursor && PF00004:ATPase family associated with various cellular activities (AAA)	AAA
Cha01g023630	AT5G40010.1	AATP1	AAA-ATPase 1	AAA-ATPase 1	278.71	250.956	166.802	190.469	127.601	133.712	232.156	150.594	0.620251	0.00484392	0.0292503	EVM prediction Cha01g023630	GWHACFB00000001	204572296	204574057	+	1533	-	- && Q9FLD5.1 RecName: Full=AAA-ATPase ASD, mitochondrial; AltName: Full=AAA-ATPase 1; AltName: Full=Protein ATPASE-IN-SEED-DEVELOPMENT && PF00004:ATPase family associated with various cellular activities (AAA)|PF14363:Domain associated at C-terminal with AAA	AAA
Cha01g023640	AT5G40010.1	AATP1	AAA-ATPase 1	AAA-ATPase 1	138.833	127.379	118.881	72.9657	63.8006	53.2758	128.364	63.3473	1.01548	2.44394e-05	0.000337047	EVM prediction Cha01g023640	GWHACFB00000001	204642894	204650589	+	1875	-	- && Q9FLD5.1 RecName: Full=AAA-ATPase ASD, mitochondrial; AltName: Full=AAA-ATPase 1; AltName: Full=Protein ATPASE-IN-SEED-DEVELOPMENT && PF00004:ATPase family associated with various cellular activities (AAA)|PF14363:Domain associated at C-terminal with AAA	AAA
Cha01g023650	AT5G40010.1	AATP1	AAA-ATPase 1	AAA-ATPase 1	132.57	157.798	156.665	106.132	86.1308	72.079	149.011	88.1139	0.756222	0.000762794	0.00641901	EVM prediction Cha01g023650	GWHACFB00000001	204672418	204687718	-	1911	-	- && Q9FLD5.1 RecName: Full=AAA-ATPase ASD, mitochondrial; AltName: Full=AAA-ATPase 1; AltName: Full=Protein ATPASE-IN-SEED-DEVELOPMENT && PF00004:ATPase family associated with various cellular activities (AAA)|PF14363:Domain associated at C-terminal with AAA	AAA
Cha01g023720	AT3G28345.1	ABCB15	ATP-binding cassette B15	ABC transporter family protein	55.3244	108.368	88.4697	252.063	226.492	149.381	84.0539	209.312	-1.31347	2.38989e-07	5.48163e-06	EVM prediction Cha01g023720	GWHACFB00000001	205090185	205104961	+	2700	-	- && Q9LHD1.1 RecName: Full=ABC transporter B family member 15; Short=ABC transporter ABCB.15; Short=AtABCB15; AltName: Full=Multidrug resistance protein 13; AltName: Full=P-glycoprotein 15 && PF00664:ABC transporter transmembrane region|PF00005:ABC transporter	ABC_membrane
Cha01g023740	AT5G40020.1	AT5G40020	0	Pathogenesis-related thaumatin superfamily protein	125.263	147.342	158.508	250.168	202.035	201.612	143.704	217.938	-0.600368	0.0012788	0.00990305	EVM prediction Cha01g023740	GWHACFB00000001	204826795	204828026	-	561	-	- && P50699.2 RecName: Full=Thaumatin-like protein; Flags: Precursor && PF00314:Thaumatin family	Thaumatin
Cha01g023790	AT5G40150.1	AT5G40150	0	Peroxidase superfamily protein	747.401	796.597	723.424	1324.75	1273.88	1111.48	755.807	1236.71	-0.710745	1.99181e-11	1.00508e-09	EVM prediction Cha01g023790	GWHACFB00000001	205472797	205473903	-	906	-	- && Q9FL16.1 RecName: Full=Peroxidase 63; Short=Atperox P63; AltName: Full=ATP26a; Flags: Precursor && PF00141:Peroxidase	-
Cha01g023800	AT5G40140.1	AT5G40140	0	RING/U-box superfamily protein with ARM repeat domain-containing protein	416.499	525.678	432.211	533.502	600.789	626.774	458.129	587.022	-0.356479	0.00677146	0.0382764	EVM prediction Cha01g023800	GWHACFB00000001	205468313	205469878	+	1434	-	- && Q9FL17.2 RecName: Full=U-box domain-containing protein 40; AltName: Full=Plant U-box protein 40 && PF04564:U-box domain	U-box
Cha01g023810	AT1G70180.2	AT1G70180	0	Sterile alpha motif (SAM) domain-containing protein	755.752	691.081	651.543	580.882	575.269	550.516	699.458	568.889	0.297199	0.00846857	0.045856	EVM prediction Cha01g023810	GWHACFB00000001	205420393	205449130	+	1389	-	- && P41349.1 RecName: Full=Ferredoxin-thioredoxin reductase catalytic chain, chloroplastic; Short=FTR-C; AltName: Full=B1; AltName: Full=Ferredoxin-thioredoxin reductase subunit B; Short=FTR-B; Flags: Precursor && PF00536:SAM domain (Sterile alpha motif)	SAM_1
Cha01g023890	AT5G40240.3	UMAMIT40	Usually multiple acids move in and out Transporters 40	nodulin MtN21 /EamA-like transporter family protein	410.235	507.616	464.466	688.91	616.739	508.731	460.773	604.793	-0.392386	0.00481149	0.0291204	EVM prediction Cha01g023890	GWHACFB00000001	205796597	205798816	-	1062	-	- && Q9FL08.1 RecName: Full=WAT1-related protein At5g40240 && PF00892:EamA-like transporter family	DUF6
Cha01g023970	AT5G14880.1	AT5G14880	0	Potassium transporter family protein	654.498	678.723	619.288	802.622	816.647	760.485	650.836	793.252	-0.285706	0.00702337	0.0393861	EVM prediction Cha01g023970	GWHACFB00000001	205969724	205978236	-	2358	-	- && Q9M7J9.2 RecName: Full=Potassium transporter 8; Short=AtHAK8; Short=AtPOT8 && PF02705:K+ potassium transporter	K_trans
Cha01g023980	AT1G70280.2	AT1G70280	0	NHL domain-containing protein	158.666	164.453	187.998	267.225	231.809	247.576	170.372	248.87	-0.54629	0.00117041	0.00919215	EVM prediction Cha01g023980	GWHACFB00000001	205928805	205932675	-	1521	-	- && - && -	-
Cha01g024140	AT1G23750.1	AT1G23750	0	Nucleic acid-binding, OB-fold-like protein	1253.67	1057.06	1083.75	734.395	759.227	768.842	1131.49	754.155	0.584891	3.08649e-08	8.6698e-07	EVM prediction Cha01g024140	GWHACFB00000001	206458386	206468013	-	429	-	- && O49453.1 RecName: Full=Uncharacterized protein At4g28440 && -	-
Cha01g024150	AT5G14780.1	FDH	formate dehydrogenase	formate dehydrogenase	2412.35	1885.98	1996.1	1104.91	1236.67	1152.22	2098.14	1164.6	0.849143	2.73053e-15	2.32407e-13	EVM prediction Cha01g024150	GWHACFB00000001	206468116	206471945	-	1161	-	- && Q07511.2 RecName: Full=Formate dehydrogenase, mitochondrial; Short=FDH; AltName: Full=NAD-dependent formate dehydrogenase; Flags: Precursor && PF00389:D-isomer specific 2-hydroxyacid dehydrogenase, catalytic domain|PF02826:D-isomer specific 2-hydroxyacid dehydrogenase, NAD binding domain	2-Hacid_dh_C
Cha01g024280	AT5G14700.1	AT5G14700	0	NAD(P)-binding Rossmann-fold superfamily protein	267.227	295.634	306.879	359.143	393.437	455.455	289.914	402.678	-0.472239	0.00115649	0.00910053	EVM prediction Cha01g024280	GWHACFB00000001	207091006	207106493	+	600	-	- && Q0JKZ0.1 RecName: Full=Cinnamoyl-CoA reductase-like SNL6; AltName: Full=Protein SUPPRESSOR OF NH1-MEDIATED LESION 6 && PF01073:3-beta hydroxysteroid dehydrogenase/isomerase family	-
Cha01g024310	AT3G27870.2	AT3G27870	0	ATPase E1-E2 type family protein / haloacid dehalogenase-like hydrolase family protein	655.542	634.045	520.681	517.393	448.731	387.555	603.423	451.226	0.417565	0.00289755	0.0194072	EVM prediction Cha01g024310	GWHACFB00000001	206989601	206998597	-	3126	-	- && Q9LK90.1 RecName: Full=Probable phospholipid-transporting ATPase 8; Short=AtALA8; AltName: Full=Aminophospholipid flippase 8 && PF16209:Phospholipid-translocating ATPase N-terminal|PF00122:E1-E2 ATPase|PF16212:Phospholipid-translocating P-type ATPase C-terminal|PF12710:haloacid dehalogenase-like hydrolase	E1-E2_ATPase
Cha01g024320	AT1G23710.1	AT1G23710	0	hypothetical protein (DUF1645)	115.868	108.368	119.803	36.009	39.3437	47.008	114.679	40.7869	1.49364	2.07111e-08	6.01493e-07	EVM prediction Cha01g024320	GWHACFB00000001	206967080	206967943	-	669	-	- && - && PF07816:Protein of unknown function (DUF1645)	-
Cha01g024430	AT5G17990.1	TRP1	tryptophan biosynthesis 1	tryptophan biosynthesis 1	1212.96	1072.27	1027.54	781.775	752.847	847.189	1104.26	793.937	0.475413	8.90988e-06	0.000139256	EVM prediction Cha01g024430	GWHACFB00000001	207530950	207536279	-	1356	-	- && Q02166.1 RecName: Full=Anthranilate phosphoribosyltransferase, chloroplastic; Flags: Precursor && PF00591:Glycosyl transferase family, a/b domain|PF02885:Glycosyl transferase family, helical bundle domain	Glycos_trans_3N
Cha01g024510	AT5G14510.1	AT5G14510	0	ARM repeat superfamily protein	10.4386	26.6166	25.8037	5.68564	4.25337	6.26774	20.9529	5.40225	1.95822	0.00374163	0.0238079	EVM prediction Cha01g024510	GWHACFB00000001	208278508	208279663	-	1065	-	- && - && -	-
Cha01g024630	AT4G24770.2	RBP31	31-kDa RNA binding protein	31-kDa RNA binding protein	1348.66	1420.19	1771.24	1838.36	1881.05	1969.11	1513.36	1896.17	-0.324686	0.00270183	0.0183465	EVM prediction Cha01g024630	GWHACFB00000001	208616202	208619465	+	957	-	- && P19683.1 RecName: Full=31 kDa ribonucleoprotein, chloroplastic; Flags: Precursor && PF00076:RNA recognition motif. (a.k.a. RRM, RBD, or RNP domain)	RRM_1
Cha01g024760	AT4G24620.2	PGI1	phosphoglucose isomerase 1	phosphoglucose isomerase 1	2780.83	2507.66	2303.9	2098	2143.7	2141.48	2530.8	2127.73	0.24996	0.00619683	0.0356422	EVM prediction Cha01g024760	GWHACFB00000001	209167036	209175659	+	1092	-	- && Q8H103.1 RecName: Full=Glucose-6-phosphate isomerase 1, chloroplastic; Short=GPI 1; AltName: Full=Phosphoglucose isomerase 1; Short=PGI 1; AltName: Full=Phosphohexose isomerase; Short=PHI; Flags: Precursor && -	-
Cha01g024780	AT5G40650.1	SDH2-2	succinate dehydrogenase 2-2	succinate dehydrogenase 2-2	981.225	1052.31	1086.52	1435.62	1451.46	1468.74	1040.02	1451.94	-0.480832	1.79011e-07	4.22244e-06	EVM prediction Cha01g024780	GWHACFB00000001	209372535	209374532	+	840	-	- && Q8LB02.2 RecName: Full=Succinate dehydrogenase [ubiquinone] iron-sulfur subunit 2, mitochondrial; AltName: Full=Iron-sulfur subunit of complex II; Short=Ip; Flags: Precursor && PF13085:2Fe-2S iron-sulfur cluster binding domain|PF13534:4Fe-4S dicluster domain	-
Cha01g024820	AT3G01710.3	AT3G01710	0	TPX2 (targeting protein for Xklp2) protein family	638.84	786.14	683.797	936.235	1045.27	978.811	702.926	986.771	-0.488442	1.30884e-05	0.000194557	EVM prediction Cha01g024820	GWHACFB00000001	209443919	209447106	-	1644	-	- && Q67Y69.1 RecName: Full=Protein WVD2-like 7 && PF06886:Targeting protein for Xklp2 (TPX2)	-
Cha01g024960	AT1G13450.3	GT-1	GT-1	Homeodomain-like superfamily protein	403.972	346.966	420.231	302.286	284.976	299.807	390.39	295.69	0.400429	0.00433019	0.0267833	EVM prediction Cha01g024960	GWHACFB00000001	209882746	209885808	+	486	-	- && Q9FX53.1 RecName: Full=Trihelix transcription factor GT-1; AltName: Full=Trihelix DNA-binding protein GT-1 && PF13837:Myb/SANT-like DNA-binding domain	-
Cha01g024970	AT3G25990.1	AT3G25990	0	Homeodomain-like superfamily protein	364.306	367.879	458.937	243.535	296.673	322.788	397.041	287.665	0.467191	0.00284587	0.0191382	EVM prediction Cha01g024970	GWHACFB00000001	209886541	209887085	+	453	-	- && Q9LU92.1 RecName: Full=Trihelix transcription factor GT-4; AltName: Full=Trihelix DNA-binding protein GT-4 && -	-
Cha01g024990	AT5G40770.1	PHB3	prohibitin 3	prohibitin 3	466.604	427.767	400.878	614.049	567.825	635.131	431.75	605.668	-0.489499	5.67403e-05	0.00069894	EVM prediction Cha01g024990	GWHACFB00000001	209913119	209927614	+	948	-	- && O04331.1 RecName: Full=Prohibitin-3, mitochondrial; Short=Atphb3; AltName: Full=Protein ENHANCED ETHYLENE RESPONSE 3 && PF01145:SPFH domain / Band 7 family	-
Cha01g025030	AT5G40780.1	LHT1	lysine histidine transporter 1	lysine histidine transporter 1	1691.05	1181.59	1001.74	627.315	417.894	517.088	1291.46	520.766	1.30969	3.81955e-06	6.54139e-05	EVM prediction Cha01g025030	GWHACFB00000001	210049261	210188299	+	2436	-	- && Q9FKS8.1 RecName: Full=Lysine histidine transporter 1 && PF01490:Transmembrane amino acid transporter protein	Aa_trans
Cha01g025050	AT3G27260.4	GTE8	global transcription factor group E8	global transcription factor group E8	1192.08	1180.64	1102.19	1060.37	939.995	865.992	1158.3	955.453	0.276857	0.00868485	0.0467371	EVM prediction Cha01g025050	GWHACFB00000001	210196496	210231312	-	2592	-	- && Q9LK27.2 RecName: Full=Transcription factor GTE8; AltName: Full=Bromodomain-containing protein GTE8; AltName: Full=Protein GLOBAL TRANSCRIPTION FACTOR GROUP E8 && PF17035:Bromodomain extra-terminal - transcription regulation|PF00439:Bromodomain	Bromodomain
Cha01g025070	AT3G27250.2	AT3G27250	0	hypothetical protein	90.8155	78.8992	93.9991	27.4806	32.9636	28.2048	87.9046	29.5497	1.57457	2.3628e-07	5.42829e-06	EVM prediction Cha01g025070	GWHACFB00000001	210299970	210307097	-	825	-	- && - && -	-
Cha01g025200	AT1G76640.1	AT1G76640	0	Calcium-binding EF-hand family protein	60.5436	72.245	62.666	2.84282	0	0	65.1516	0.947606	6.01123	3.88146e-11	1.87491e-09	EVM prediction Cha01g025200	GWHACFB00000001	210690996	210691418	+	330	-	- && - && PF13499:EF-hand domain pair	-
Cha01g025300	AT3G06350.1	MEE32	MATERNAL EFFECT EMBRYO ARREST 32	dehydroquinate dehydratase, putative / shikimate dehydrogenase	866.4	1257.63	1265.3	1814.67	1914.02	1729.9	1129.78	1819.53	-0.686592	7.14409e-08	1.84532e-06	EVM prediction Cha01g025300	GWHACFB00000001	210881537	210889070	-	1209	-	- && Q9SQT8.1 RecName: Full=Bifunctional 3-dehydroquinate dehydratase/shikimate dehydrogenase, chloroplastic; Short=DHQ-SDH protein; AltName: Full=DHQase-SORase; AltName: Full=Protein EMBRYO DEFECTIVE 3004; Includes: RecName: Full=Dehydroquinate dehydratase; Short=DHQ; Includes: RecName: Full=Shikimate dehydrogenase; Short=SDH; Flags: Precursor && PF01487:Type I 3-dehydroquinase|PF01488:Shikimate…	-
Cha01g025440	AT5G13280.1	AK-LYS1	aspartate kinase 1	aspartate kinase 1	437.376	404.952	276.468	266.277	166.945	185.943	372.932	206.388	0.85	2.26498e-05	0.000315913	EVM prediction Cha01g025440	GWHACFB00000001	211335699	211341620	-	1176	-	- && Q9LYU8.1 RecName: Full=Aspartokinase 1, chloroplastic; AltName: Full=Aspartate kinase 1; Flags: Precursor && PF00696:Amino acid kinase family	AA_kinase
Cha01g025470	AT5G14040.1	PHT3;1	phosphate transporter 3;1	phosphate transporter 3;1	2497.95	2693.98	2619.99	3544.99	3577.09	3599.77	2603.97	3573.95	-0.456613	4.05901e-09	1.34661e-07	EVM prediction Cha01g025470	GWHACFB00000001	211484179	211499045	+	1140	-	- && Q9FMU6.1 RecName: Full=Mitochondrial phosphate carrier protein 3, mitochondrial; AltName: Full=Mitochondrial phosphate transporter 3; Short=MPT3; AltName: Full=Phosphate transporter 3;1; Flags: Precursor && PF00153:Mitochondrial carrier protein	Mito_carr
Cha01g025510	AT3G14310.1	PME3	pectin methylesterase 3	pectin methylesterase 3	88.7278	3.80237	7.37248	0.947606	2.12669	1.04462	33.3009	1.37297	4.60527	0.00245584	0.016951	EVM prediction Cha01g025510	GWHACFB00000001	211649596	211650600	-	435	-	- && Q43143.1 RecName: Full=Pectinesterase/pectinesterase inhibitor U1; Includes: RecName: Full=Pectinesterase inhibitor U1; AltName: Full=Pectin methylesterase inhibitor U1; Includes: RecName: Full=Pectinesterase U1; Short=PE U1; AltName: Full=Pectin methylesterase U1; Flags: Precursor && PF01095:Pectinesterase	-
Cha01g025550	AT3G26935.1	AT3G26935	0	DHHC-type zinc finger family protein	581.428	688.229	774.11	1106.8	1078.23	1014.33	681.256	1066.45	-0.645503	4.16234e-08	1.12879e-06	EVM prediction Cha01g025550	GWHACFB00000001	212113038	212118408	-	1344	-	- && Q0WQK2.1 RecName: Full=Probable protein S-acyltransferase 7; AltName: Full=Probable palmitoyltransferase At3g26935; AltName: Full=Zinc finger DHHC domain-containing protein At3g26935 && PF01529:DHHC palmitoyltransferase	-
Cha01g025560	AT5G41070.1	DRB5	dsRNA-binding protein 5	dsRNA-binding protein 5	661.805	661.612	651.543	1031.94	1017.62	930.759	658.32	993.44	-0.593939	6.61124e-09	2.10383e-07	EVM prediction Cha01g025560	GWHACFB00000001	212108215	212109835	-	1332	-	- && Q0DKP4.1 RecName: Full=Double-stranded RNA-binding protein 2; AltName: Full=dsRNA-binding protein 2; AltName: Full=dsRNA-binding protein 3; Short=OsDRB3 && PF00035:Double-stranded RNA binding motif	-
Cha01g025570	AT3G02040.1	SRG3	senescence-related gene 3	senescence-related gene 3	55.3244	173.008	194.449	326.924	415.767	353.082	140.927	365.258	-1.37271	0.00823231	0.0448061	EVM prediction Cha01g025570	GWHACFB00000001	212082436	212085574	-	1158	-	- && Q9SGA2.1 RecName: Full=Glycerophosphodiester phosphodiesterase GDPD1, chloroplastic; AltName: Full=Glycerophosphodiester phosphodiesterase 1; Short=AtGDPD1; AltName: Full=Protein SENESCENCE-RELATED GENE 3; Flags: Precursor && PF03009:Glycerophosphoryl diester phosphodiesterase family	-
Cha01g025580	AT5G13180.1	NAC083	NAC domain containing protein 83	NAC domain containing protein 83	154.491	148.292	148.371	97.6034	80.8141	90.8822	150.385	89.7666	0.742466	0.000411457	0.00383601	EVM prediction Cha01g025580	GWHACFB00000001	212058475	212059855	-	753	-	- && Q9FY93.1 RecName: Full=NAC domain-containing protein 83; Short=ANAC083; AltName: Full=Protein VND-INTERACTING 2 && PF02365:No apical meristem (NAM) protein	NAM
Cha01g025800	0	0	0	0	13.5701	9.50593	23.9605	5.68564	2.12669	0	15.6789	2.60411	2.56272	0.00420735	0.0261587	EVM prediction Cha01g025800	GWHACFB00000001	212733185	212734094	+	303	-	- && - && -	-
Cha02g000040	AT1G01040.1	DCL1	dicer-like 1	dicer-like 1	796.462	729.104	607.308	1046.16	879.385	973.588	710.958	966.377	-0.444237	0.000271975	0.00267828	EVM prediction Cha02g000040	GWHACFB00000002	772264	807472	-	5832	-	- && Q9SP32.2 RecName: Full=Endoribonuclease Dicer homolog 1; AltName: Full=Dicer-like protein 1; Short=AtDCL1; AltName: Full=Protein ABNORMAL SUSPENSOR 1; AltName: Full=Protein CARPEL FACTORY; AltName: Full=Protein SHORT INTEGUMENTS 1; AltName: Full=Protein SUSPENSOR 1 && PF00271:Helicase conserved C-terminal domain|PF04851:Type III restriction enzyme, res subunit|PF00636:Ribonuclease III domain…	Ribonuclease_3
Cha02g000090	AT4G01395.1	AT4G01395	0	conserved oligomeric Golgi complex subunit 4	892.497	946.79	817.423	1089.75	1118.64	1091.63	885.57	1100	-0.312978	0.00176069	0.0128654	EVM prediction Cha02g000090	GWHACFB00000002	69510	74080	-	2271	-	- && Q8L838.1 RecName: Full=Conserved oligomeric Golgi complex subunit 4; Short=COG complex subunit 4; AltName: Full=Component of oligomeric Golgi complex 4 && PF04437:RINT-1 / TIP-1 family|PF08318:COG4 transport protein	-
Cha02g000220	AT1G01120.1	KCS1	3-ketoacyl-CoA synthase 1	3-ketoacyl-CoA synthase 1	2829.89	3015.28	2725.97	2413.55	2396.78	2309.66	2857.05	2373.33	0.267537	0.00111333	0.00880506	EVM prediction Cha02g000220	GWHACFB00000002	3281223	3311277	-	1872	-	- && Q9MAM3.1 RecName: Full=3-ketoacyl-CoA synthase 1; Short=KCS-1; AltName: Full=Very long-chain fatty acid condensing enzyme 1; Short=VLCFA condensing enzyme 1 && PF08392:FAE1/Type III polyketide synthase-like protein|PF08541:3-Oxoacyl-[acyl-carrier-protein (ACP)] synthase III C terminal	-
Cha02g000230	AT4G00830.6	LIF2	LHP1-Interacting Factor 2	RNA-binding (RRM/RBD/RNP motifs) family protein	225.473	201.526	163.116	102.341	97.8276	100.284	196.705	100.151	0.971799	1.69529e-06	3.21297e-05	EVM prediction Cha02g000230	GWHACFB00000002	3279532	3280419	+	447	-	- && - && -	-
Cha02g000240	AT3G60190.1	DL1E	DYNAMIN-like 1E	DYNAMIN-like 1E	361.174	348.867	254.35	203.735	169.072	167.14	321.464	179.982	0.834033	2.83898e-06	5.03006e-05	EVM prediction Cha02g000240	GWHACFB00000002	3262904	3277562	+	375	-	- && Q9FNX5.1 RecName: Full=Dynamin-related protein 1E; AltName: Full=Dynamin-like protein 4; AltName: Full=Dynamin-like protein DLP2; AltName: Full=Dynamin-like protein E && PF01031:Dynamin central region	-
Cha02g000290	0	0	0	0	14.614	13.3083	13.8234	35.0614	39.3437	42.8295	13.9152	39.0782	-1.48965	0.000681163	0.00583459	EVM prediction Cha02g000290	GWHACFB00000002	3984373	3989018	-	1062	-	- && - && -	-
Cha02g000440	AT1G01200.1	RABA3	RAB GTPase homolog A3	RAB GTPase homolog A3	310.025	381.188	480.132	505.074	577.395	536.936	390.448	539.802	-0.465033	0.00231758	0.0161704	EVM prediction Cha02g000440	GWHACFB00000002	4230817	4234572	-	735	-	- && Q9LNK1.1 RecName: Full=Ras-related protein RABA3; Short=AtRABA3 && PF00071:Ras family	Ras
Cha02g000460	AT1G01225.1	AT1G01225	0	NC domain-containing protein-like protein	2223.41	1955.37	2086.41	1424.25	1566.3	1767.5	2088.4	1586.02	0.39719	8.47002e-05	0.000989393	EVM prediction Cha02g000460	GWHACFB00000002	4651741	4661270	+	966	-	- && - && PF04970:Lecithin retinol acyltransferase	-
Cha02g000480	AT1G01230.1	AT1G01230	0	ORMDL family protein	765.146	720.549	745.542	519.288	541.242	482.616	743.746	514.382	0.531777	1.68424e-06	3.19418e-05	EVM prediction Cha02g000480	GWHACFB00000002	4837870	4845316	+	468	-	- && O42901.3 RecName: Full=Uncharacterized protein C119.09c && PF04061:ORMDL family	-
Cha02g000490	AT5G24320.1	AT5G24320	0	Transducin/WD40 repeat-like superfamily protein	790.199	735.759	701.307	467.17	533.798	513.954	742.421	504.974	0.556301	1.35477e-06	2.62033e-05	EVM prediction Cha02g000490	GWHACFB00000002	4866036	4872091	+	2253	-	- && Q6NVE8.1 RecName: Full=WD repeat-containing protein 44; AltName: Full=Rabphilin-11 && PF00400:WD domain, G-beta repeat	WD40
Cha02g000500	AT3G13540.1	MYB5	myb domain protein 5	myb domain protein 5	917.549	1095.08	1057.95	1248	1244.11	1224.3	1023.53	1238.8	-0.274754	0.00626574	0.0359653	EVM prediction Cha02g000500	GWHACFB00000002	4925699	4927186	+	831	-	- && Q9S9K9.1 RecName: Full=Transcription factor MYB3; AltName: Full=Myb-related protein 3; Short=AtMYB3 && PF00249:Myb-like DNA-binding domain	Myb_DNA-binding
Cha02g000540	AT2G46550.1	AT2G46550	0	transmembrane protein	2329.89	2231.99	2364.72	2145.38	1771.53	1935.69	2308.87	1950.87	0.24262	0.00923143	0.048925	EVM prediction Cha02g000540	GWHACFB00000002	5259203	5261887	+	1425	-	- && - && -	-
Cha02g000570	AT2G46570.1	LAC6	laccase 6	laccase 6	173.28	164.453	198.135	364.828	322.193	331.145	178.623	339.389	-0.925884	3.66802e-09	1.23541e-07	EVM prediction Cha02g000570	GWHACFB00000002	5095167	5099164	-	1716	-	- && Q9ZPY2.1 RecName: Full=Laccase-6; AltName: Full=Benzenediol:oxygen oxidoreductase 6; AltName: Full=Diphenol oxidase 6; AltName: Full=Urishiol oxidase 6; Flags: Precursor && PF07731:Multicopper oxidase|PF07732:Multicopper oxidase|PF00394:Multicopper oxidase	-
Cha02g000610	AT4G00990.3	AT4G00990	0	Transcription factor jumonji (jmjC) domain-containing protein	775.585	704.389	513.309	438.742	395.564	373.975	664.428	402.76	0.72054	1.78172e-06	3.34761e-05	EVM prediction Cha02g000610	GWHACFB00000002	5706564	5731760	+	3315	-	- && Q9SSE9.1 RecName: Full=Lysine-specific demethylase JMJ25; AltName: Full=Jumonji domain-containing protein 25; AltName: Full=Lysine-specific histone demethylase JMJ25; AltName: Full=Protein INCREASE IN BONSAI METHYLATION 1; AltName: Full=Protein JUMONJI 25 && PF02373:JmjC domain, hydroxylase|PF08879:WRC	JmjC
Cha02g000630	AT1G01300.1	AT1G01300	0	Eukaryotic aspartyl protease family protein	3594	3402.17	3128.69	4839.42	3970.52	3556.94	3374.95	4122.3	-0.28896	0.00768195	0.0422821	EVM prediction Cha02g000630	GWHACFB00000002	5919153	5920714	+	1416	-	- && Q9LNJ3.1 RecName: Full=Aspartyl protease family protein 2; Flags: Precursor && PF14543:Xylanase inhibitor N-terminal|PF14541:Xylanase inhibitor C-terminal	-
Cha02g000740	AT3G61750.1	AT3G61750	0	Cytochrome b561/ferric reductase transmembrane with DOMON related domain-containing protein	82.4646	84.6027	129.018	188.574	197.782	185.943	98.6952	190.766	-0.947316	1.10947e-05	0.000168738	EVM prediction Cha02g000740	GWHACFB00000002	6389753	6394344	+	1224	-	- && Q9M363.1 RecName: Full=Cytochrome b561 and DOMON domain-containing protein At3g61750; AltName: Full=Protein b561A.tha9; Flags: Precursor && PF03188:Eukaryotic cytochrome b561|PF03351:DOMON domain	Cytochrom_B561
Cha02g000900	AT1G33540.2	scpl18	serine carboxypeptidase-like 18	serine carboxypeptidase-like 18	348.648	389.743	365.859	687.962	742.213	738.548	368.083	722.908	-0.972828	1.16911e-16	1.14314e-14	EVM prediction Cha02g000900	GWHACFB00000002	7560192	7593299	+	1788	-	- && Q9C7Z9.2 RecName: Full=Serine carboxypeptidase-like 18; Flags: Precursor && PF07714:Protein tyrosine kinase|PF00450:Serine carboxypeptidase	Peptidase_S10
Cha02g000920	AT4G01070.1	GT72B1	0	UDP-Glycosyltransferase superfamily protein	943.646	1225.31	1224.75	1546.49	1370.65	1365.32	1131.24	1427.49	-0.335107	0.00364129	0.0233006	EVM prediction Cha02g000920	GWHACFB00000002	7534604	7536773	-	1503	-	- && Q9AR73.1 RecName: Full=Hydroquinone glucosyltransferase; AltName: Full=Arbutin synthase && PF00201:UDP-glucoronosyl and UDP-glucosyl transferase	UDPGT
Cha02g000930	AT5G24110.1	WRKY30	WRKY DNA-binding protein 30	WRKY DNA-binding protein 30	321.508	261.413	233.155	129.822	86.1308	116.998	272.025	110.984	1.28919	1.59954e-10	6.92186e-09	EVM prediction Cha02g000930	GWHACFB00000002	7488118	7490441	+	1014	-	- && Q9SUP6.1 RecName: Full=Probable WRKY transcription factor 53; AltName: Full=WRKY DNA-binding protein 53 && PF03106:WRKY DNA -binding domain	WRKY
Cha02g000980	AT4G01100.1	ADNT1	adenine nucleotide transporter 1	adenine nucleotide transporter 1	1062.65	1137.86	1193.42	1680.11	1543.97	1587.83	1131.31	1603.97	-0.503433	7.23601e-08	1.86395e-06	EVM prediction Cha02g000980	GWHACFB00000002	7819062	7829209	+	1065	-	- && O04619.1 RecName: Full=Mitochondrial adenine nucleotide transporter ADNT1; AltName: Full=Adenine nucleotide transporter 1 && PF00153:Mitochondrial carrier protein	Mito_carr
Cha02g001050	AT2G46270.3	GBF3	G-box binding factor 3	G-box binding factor 3	787.067	758.573	719.738	411.261	485.948	424.117	755.126	440.442	0.778283	4.0272e-11	1.93539e-09	EVM prediction Cha02g001050	GWHACFB00000002	8141117	8161739	-	1152	-	- && Q99089.1 RecName: Full=Common plant regulatory factor 1; Short=CPRF-1 && PF07777:G-box binding protein MFMR|PF00170:bZIP transcription factor|PF16596:Disordered region downstream of MFMR	bZIP_1
Cha02g001180	AT4G01220.1	MGP4	male gametophyte defective 4	Nucleotide-diphospho-sugar transferase family protein	304.806	274.721	293.977	445.375	365.79	366.663	291.168	392.609	-0.432895	0.002571	0.0176295	EVM prediction Cha02g001180	GWHACFB00000002	8694933	8699444	-	1068	-	- && Q9M146.1 RecName: Full=UDP-D-xylose:L-fucose alpha-1,3-D-xylosyltransferase MGP4; AltName: Full=Protein MALE GAMETOPHYTE DEFECTIVE 4; AltName: Full=Rhamnogalacturonan xylosyltransferase MGP4 && PF03407:Nucleotide-diphospho-sugar transferase	-
Cha02g001260	AT4G23630.2	BTI1	VIRB2-interacting protein 1	VIRB2-interacting protein 1	1697.31	1404.03	1588.77	1233.78	1199.45	1329.8	1563.37	1254.35	0.317444	0.00162987	0.0120757	EVM prediction Cha02g001260	GWHACFB00000002	8955790	8961706	-	732	-	- && Q9SUT9.1 RecName: Full=Reticulon-like protein B2; Short=AtRTNLB2; AltName: Full=VirB2-interacting protein 2 && PF02453:Reticulon	-
Cha02g001410	AT5G49690.1	AT5G49690	0	UDP-Glycosyltransferase superfamily protein	848.655	1075.12	1104.95	2089.47	2006.53	1894.95	1009.57	1996.98	-0.983254	2.1847e-19	2.99686e-17	EVM prediction Cha02g001410	GWHACFB00000002	10121132	10122664	+	1407	-	- && Q66PF2.1 RecName: Full=Putative UDP-rhamnose:rhamnosyltransferase 1; Short=FaRT1; AltName: Full=Glycosyltransferase 4; Short=FaGT4 && PF00201:UDP-glucoronosyl and UDP-glucosyl transferase	UDPGT
Cha02g001730	AT1G63800.1	UBC5	ubiquitin-conjugating enzyme 5	ubiquitin-conjugating enzyme 5	590.822	500.962	534.504	415.051	425.337	420.983	542.096	420.457	0.36601	0.00293975	0.0196206	EVM prediction Cha02g001730	GWHACFB00000002	13535757	13556489	+	438	-	- && P42748.2 RecName: Full=Ubiquitin-conjugating enzyme E2 4; AltName: Full=E2 ubiquitin-conjugating enzyme 4; AltName: Full=Ubiquitin carrier protein 4; AltName: Full=Ubiquitin-conjugating enzyme E2-21 kDa 1; AltName: Full=Ubiquitin-protein ligase 4 && PF00179:Ubiquitin-conjugating enzyme	UQ_con
Cha02g001810	AT1G63830.3	AT1G63830	0	PLAC8 family protein	1753.68	1586.54	1394.32	1351.29	1279.2	1299.51	1578.18	1310	0.267967	0.00892872	0.0477765	EVM prediction Cha02g001810	GWHACFB00000002	13304105	13308495	-	750	-	- && - && -	-
Cha02g001840	AT4G00370.1	ANTR2	0	Major facilitator superfamily protein	745.313	786.14	784.247	1078.38	984.656	937.027	771.9	1000.02	-0.373754	0.000298607	0.00289867	EVM prediction Cha02g001840	GWHACFB00000002	14099178	14110244	-	1803	-	- && Q8GX78.1 RecName: Full=Ascorbate transporter, chloroplastic; AltName: Full=Phosphate transporter PHT4;4; Short=AtPHT4;4; AltName: Full=Probable anion transporter 2; Flags: Precursor && PF07690:Major Facilitator Superfamily	MFS_1
Cha02g001860	AT2G45980.1	ATI1	ATG8-interacting protein 1	mesoderm induction early response protein	1084.57	879.298	990.676	759.032	751.784	868.081	984.847	792.966	0.312357	0.00616564	0.0355061	EVM prediction Cha02g001860	GWHACFB00000002	13994411	13997411	+	948	-	- && O82775.2 RecName: Full=ATG8-interacting protein 1 && -	-
Cha02g001890	AT5G22130.3	PNT1	PEANUT 1	mannosyltransferase family protein	344.472	348.867	283.84	461.484	489.138	426.206	325.727	458.943	-0.495548	0.000339954	0.00324651	EVM prediction Cha02g001890	GWHACFB00000002	13928040	13931083	+	1317	-	- && Q500W7.1 RecName: Full=GPI mannosyltransferase 1; AltName: Full=GPI mannosyltransferase I; Short=GPI-MT-I; AltName: Full=Phosphatidylinositol-glycan biosynthesis class M protein; Short=PIG-M; AltName: Full=Protein PEANUT 1 && PF05007:Mannosyltransferase (PIG-M)	-
Cha02g001920	AT1G01650.1	SPPL4	SIGNAL PEPTIDE PEPTIDASE-LIKE 4	SIGNAL PEPTIDE PEPTIDASE-LIKE 4	1052.21	979.11	1116.01	809.255	749.657	816.895	1049.11	791.936	0.405564	8.16637e-05	0.000957929	EVM prediction Cha02g001920	GWHACFB00000002	15578075	15602009	-	1611	-	- && Q0WMJ8.1 RecName: Full=Signal peptide peptidase-like 4; Short=AtSPPL4; Flags: Precursor && PF04258:Signal peptide peptidase|PF02225:PA domain	-
Cha02g002130	AT1G57860.1	AT1G57860	0	Translation protein SH3-like family protein	2431.14	2711.09	2882.64	2884.51	3418.65	3325.03	2674.96	3209.4	-0.262255	0.00666345	0.03778	EVM prediction Cha02g002130	GWHACFB00000002	17385543	17387060	+	495	-	- && Q9FDZ9.1 RecName: Full=60S ribosomal protein L21-2 && PF01157:Ribosomal protein L21e	-
Cha02g002190	AT3G61260.1	AT3G61260	0	Remorin family protein	1752.63	1184.44	1244.11	465.275	441.287	587.078	1393.73	497.88	1.48472	2.81215e-23	5.84308e-21	EVM prediction Cha02g002190	GWHACFB00000002	17725498	17729015	+	531	-	- && Q9M2D8.1 RecName: Full=Uncharacterized protein At3g61260 && PF03763:Remorin, C-terminal region	-
Cha02g002240	AT3G61280.2	AT3G61280	0	O-glucosyltransferase rumi-like protein (DUF821)	320.464	316.547	356.643	550.559	416.83	414.715	331.218	460.702	-0.476986	0.00125431	0.00975893	EVM prediction Cha02g002240	GWHACFB00000002	17538872	17546765	-	714	-	- && - && PF05686:Glycosyl transferase family 90	-
Cha02g002250	AT2G45830.6	DTA2	downstream target of AGL15 2	downstream target of AGL15 2	319.42	433.47	446.035	686.067	590.155	430.385	399.642	568.869	-0.508937	0.0027874	0.0188032	EVM prediction Cha02g002250	GWHACFB00000002	17520883	17536670	-	744	-	- && - && PF05686:Glycosyl transferase family 90	-
Cha02g002310	AT4G00590.2	AT4G00590	0	N-terminal nucleophile aminohydrolases (Ntn hydrolases) superfamily protein	149.271	159.7	154.822	98.551	94.6375	111.775	154.598	101.654	0.605463	0.0029261	0.0195521	EVM prediction Cha02g002310	GWHACFB00000002	17836116	17845257	+	873	-	- && O65268.3 RecName: Full=Putative threonine aspartase; Short=Taspase-1; Contains: RecName: Full=Putative threonine aspartase subunit alpha; Contains: RecName: Full=Putative threonine aspartase subunit beta; Flags: Precursor && PF01112:Asparaginase	Asparaginase_2
Cha02g002370	AT4G00740.2	QUA3	QUASIMODO 3	S-adenosyl-L-methionine-dependent methyltransferases superfamily protein	888.321	1016.18	1062.56	1235.68	1203.7	1191.91	989.021	1210.43	-0.290809	0.00407489	0.0254871	EVM prediction Cha02g002370	GWHACFB00000002	18348344	18355074	-	1791	-	- && Q93W95.1 RecName: Full=Probable methyltransferase PMT13 && PF03141:Putative S-adenosyl-L-methionine-dependent methyltransferase	-
Cha02g002390	AT4G00720.1	SK32	shaggy-like protein kinase 32	shaggy-like protein kinase 32	1167.03	1004.78	885.619	759.98	765.607	801.226	1019.14	775.604	0.393217	0.000726204	0.00615325	EVM prediction Cha02g002390	GWHACFB00000002	18151634	18159060	-	1422	-	- && Q96287.3 RecName: Full=Shaggy-related protein kinase theta; AltName: Full=ASK-theta && PF00069:Protein kinase domain	Pkinase
Cha02g002620	0	0	0	0	89.7716	92.2075	130.861	522.131	307.306	139.979	104.28	323.139	-1.63169	0.0031056	0.0205571	EVM prediction Cha02g002620	GWHACFB00000002	19983040	19984556	+	1029	-	- && - && -	-
Cha02g002720	AT2G45490.1	AUR3	ataurora3	ataurora3	139.877	168.255	140.999	236.901	245.632	221.46	149.71	234.665	-0.647834	0.000202802	0.00209842	EVM prediction Cha02g002720	GWHACFB00000002	20973063	20977669	+	867	-	- && O64629.1 RecName: Full=Serine/threonine-protein kinase Aurora-3; Short=AtAur3; AltName: Full=Aurora-like kinase 3 && PF00069:Protein kinase domain	Pkinase
Cha02g002940	AT4G00100.1	RPS13A	ribosomal protein S13A	ribosomal protein S13A	908.155	902.112	971.324	1173.14	1290.9	1280.71	927.197	1248.25	-0.428333	1.01049e-05	0.000155356	EVM prediction Cha02g002940	GWHACFB00000002	22343407	22347581	-	456	-	- && P62302.1 RecName: Full=40S ribosomal protein S13 && PF00312:Ribosomal protein S15|PF08069:Ribosomal S13/S15 N-terminal domain	-
Cha02g002970	AT4G00110.1	GAE3	UDP-D-glucuronate 4-epimerase 3	UDP-D-glucuronate 4-epimerase 3	351.779	407.804	426.682	570.459	557.192	490.973	395.422	539.541	-0.447503	0.000616317	0.00537361	EVM prediction Cha02g002970	GWHACFB00000002	22436349	22438004	-	1284	-	- && O81312.1 RecName: Full=UDP-glucuronate 4-epimerase 3; AltName: Full=UDP-glucuronic acid epimerase 3 && PF01370:NAD dependent epimerase/dehydratase family	Epimerase
Cha02g003010	AT4G08900.1	ARGAH1	arginine amidohydrolase 1	arginase	778.717	758.573	945.52	955.187	1387.66	1312.05	827.603	1218.3	-0.55676	5.23287e-05	0.000652593	EVM prediction Cha02g003010	GWHACFB00000002	22535000	22636636	-	1017	-	- && P46637.1 RecName: Full=Arginase 1, mitochondrial; AltName: Full=Arginine amidohydrolase 1; Flags: Precursor && PF00491:Arginase family	-
Cha02g003160	AT5G47030.1	AT5G47030	0	ATPase, F1 complex, delta/epsilon subunit	1749.5	1981.99	1878.14	2549.06	2689.19	2529.03	1869.88	2589.1	-0.469139	5.45915e-08	1.43904e-06	EVM prediction Cha02g003160	GWHACFB00000002	25500755	25506966	-	621	-	- && Q40089.1 RecName: Full=ATP synthase subunit delta', mitochondrial; AltName: Full=F-ATPase delta' subunit; Flags: Precursor && PF02823:ATP synthase, Delta/Epsilon chain, beta-sandwich domain	-
Cha02g003170	AT5G45290.1	AT5G45290	0	RING/U-box superfamily protein	796.462	648.304	516.995	322.186	383.867	302.941	653.92	336.331	0.958624	1.51379e-09	5.51958e-08	EVM prediction Cha02g003170	GWHACFB00000002	25524372	25531421	+	1485	-	- && Q91XF4.1 RecName: Full=E3 ubiquitin-protein ligase RNF167; AltName: Full=RING finger protein 167; Flags: Precursor && PF13639:Ring finger domain	-
Cha02g003200	AT2G44640.1	AT2G44640	0	TRIGALACTOSYLDIACYLGLYCEROL-like protein	208.771	263.314	192.606	318.396	320.066	344.725	221.564	327.729	-0.564426	0.000447792	0.00412039	EVM prediction Cha02g003200	GWHACFB00000002	25618422	25631641	-	1428	-	- && - && -	-
Cha02g003410	AT4G17520.1	AT4G17520	0	Hyaluronan / mRNA binding family	4768.33	4380.33	4873.21	3707.03	4041.77	4189.98	4673.96	3979.59	0.232175	0.00565873	0.033078	EVM prediction Cha02g003410	GWHACFB00000002	27549269	27553845	-	1113	-	- && - && PF09598:Stm1|PF04774:Hyaluronan / mRNA binding family	-
Cha02g003470	AT2G44830.3	AT2G44830	0	Protein kinase superfamily protein	865.357	779.486	763.051	992.143	954.882	990.302	802.631	979.109	-0.287537	0.00475643	0.0288915	EVM prediction Cha02g003470	GWHACFB00000002	28338509	28343528	+	2136	-	- && Q39183.1 RecName: Full=Serine/threonine-protein kinase D6PKL2; AltName: Full=D6 protein kinase-like 2; AltName: Full=Serine/threonine-protein kinase AtPK5 && PF00069:Protein kinase domain	Pkinase
Cha02g003680	AT4G01070.1	GT72B1	0	UDP-Glycosyltransferase superfamily protein	226.517	259.512	301.35	372.409	412.577	376.064	262.459	387.017	-0.558049	0.00019382	0.00202102	EVM prediction Cha02g003680	GWHACFB00000002	29750760	29760877	+	1464	-	- && Q9AR73.1 RecName: Full=Hydroquinone glucosyltransferase; AltName: Full=Arbutin synthase && PF00201:UDP-glucoronosyl and UDP-glucosyl transferase	UDPGT
Cha02g003760	AT4G01070.1	GT72B1	0	UDP-Glycosyltransferase superfamily protein	78.2892	121.676	135.469	170.569	198.845	171.318	111.811	180.244	-0.684355	0.00193175	0.0139182	EVM prediction Cha02g003760	GWHACFB00000002	30982354	30986063	-	1392	-	- && Q9AR73.1 RecName: Full=Hydroquinone glucosyltransferase; AltName: Full=Arbutin synthase && PF00201:UDP-glucoronosyl and UDP-glucosyl transferase	UDPGT
Cha02g003780	AT2G44940.1	AT2G44940	0	Integrase-type DNA-binding superfamily protein	54.2805	92.2075	103.215	107.079	179.705	133.712	83.2342	140.165	-0.745833	0.00573381	0.0334419	EVM prediction Cha02g003780	GWHACFB00000002	31253588	31254251	+	471	-	- && Q8LBQ7.2 RecName: Full=Ethylene-responsive transcription factor ERF034 && PF00847:AP2 domain	AP2
Cha02g003860	AT2G45000.1	EMB2766	EMBRYO DEFECTIVE 2766	structural constituent of nuclear pore	352.823	368.83	331.761	460.537	473.188	495.151	351.138	476.292	-0.439766	0.000514679	0.00462884	EVM prediction Cha02g003860	GWHACFB00000002	31786510	31798568	+	783	-	- && Q8L7F7.1 RecName: Full=Nuclear pore complex protein NUP62; AltName: Full=Nucleoporin 62; Short=NP62; AltName: Full=Protein EMBRYO DEFECTIVE 2766 && PF05064:Nsp1-like C-terminal region	-
Cha02g003880	0	0	0	0	120.043	107.417	53.4504	54.9611	47.8504	22.9817	93.6369	41.9311	1.15356	0.00133056	0.0102254	EVM prediction Cha02g003880	GWHACFB00000002	31859262	31862424	-	459	-	- && - && -	-
Cha02g003970	AT1G27360.4	SPL11	squamosa promoter-like 11	squamosa promoter-like 11	372.657	270.919	307.801	138.35	130.791	204.746	317.125	157.963	1.0054	2.72509e-07	6.17032e-06	EVM prediction Cha02g003970	GWHACFB00000002	33108651	33116392	-	1260	-	- && Q01JD1.1 RecName: Full=Squamosa promoter-binding-like protein 7 && PF03110:SBP domain	SBP
Cha02g004070	AT5G47490.2	AT5G47490	0	RGPR-like protein	72.0261	91.2569	74.6463	150.669	146.741	108.641	79.3098	135.35	-0.771071	0.00105222	0.0084088	EVM prediction Cha02g004070	GWHACFB00000002	34346058	34363191	+	4020	-	- && Q9FGK8.1 RecName: Full=Protein transport protein SEC16B homolog; AltName: Full=Protein MAIGO 5 homolog && PF12931:Sec23-binding domain of Sec16|PF12932:Vesicle coat trafficking protein Sec16 mid-region	-
Cha02g004220	AT2G45190.1	AFO	ABNORMAL FLORAL ORGANS	Plant-specific transcription factor YABBY family protein	1759.94	2085.6	1797.96	2872.19	2747.68	2703.48	1881.17	2774.45	-0.560483	1.02848e-09	3.87503e-08	EVM prediction Cha02g004220	GWHACFB00000002	35466367	35471420	-	495	-	- && O22152.1 RecName: Full=Axial regulator YABBY 1; AltName: Full=Fl-54; AltName: Full=Protein ABNORMAL FLORAL ORGANS; AltName: Full=Protein FILAMENTOUS FLOWER; AltName: Full=Protein antherless && PF04690:YABBY protein	YABBY
Cha02g004250	AT3G14470.2	AT3G14470	0	NB-ARC domain-containing disease resistance protein	153.447	116.923	117.038	72.9657	82.9408	79.3913	129.136	78.4326	0.718456	0.00200228	0.0143169	EVM prediction Cha02g004250	GWHACFB00000002	36016996	36019723	+	1866	-	- && Q9LRR5.1 RecName: Full=Putative disease resistance protein At3g14460 && -	-
Cha02g004280	AT5G14660.3	PDF1B	peptide deformylase 1B	peptide deformylase 1B	246.35	240.5	239.605	135.508	158.438	177.586	242.152	157.177	0.62516	0.000319788	0.00307995	EVM prediction Cha02g004280	GWHACFB00000002	36527104	36534314	+	510	-	- && Q9FV54.1 RecName: Full=Peptide deformylase 1B, chloroplastic; Short=PDF 1B; AltName: Full=Polypeptide deformylase; Flags: Precursor && PF01327:Polypeptide deformylase	Pep_deformylase
Cha02g004310	AT5G45540.1	AT5G45540	0	transmembrane protein, putative (DUF594)	444.683	513.32	634.033	801.675	809.204	771.976	530.678	794.285	-0.580369	9.75753e-06	0.000150919	EVM prediction Cha02g004310	GWHACFB00000002	37075588	37087485	+	1902	-	- && - && PF13968:Domain of unknown function (DUF4220)|PF04578:Protein of unknown function, DUF594	-
Cha02g004370	AT3G03560.1	AT3G03560	0	hypothetical protein	592.91	589.367	528.054	464.327	395.564	464.857	570.11	441.583	0.367452	0.00331024	0.0215979	EVM prediction Cha02g004370	GWHACFB00000002	38062131	38134807	-	1740	-	- && - && PF16709:Fused Ig-PH domain of plant-specific actin-binding protein	-
Cha02g004400	AT1G32170.1	XTH30	xyloglucan endotransglucosylase/hydrolase 30	xyloglucan endotransglucosylase/hydrolase 30	124.219	124.528	173.253	104.237	75.4974	80.4359	140.667	86.7233	0.696508	0.00335471	0.0218176	EVM prediction Cha02g004400	GWHACFB00000002	37859175	37870429	-	1062	-	- && Q38908.2 RecName: Full=Probable xyloglucan endotransglucosylase/hydrolase protein 30; Short=At-XTH30; Short=XTH-30; Flags: Precursor && PF00722:Glycosyl hydrolases family 16|PF06955:Xyloglucan endo-transglycosylase (XET) C-terminus	-
Cha02g004440	AT3G60160.2	ABCC9	ATP-binding cassette C9	multidrug resistance-associated protein 9	167.017	195.822	173.253	330.714	320.066	261.156	178.697	303.979	-0.766435	3.92489e-06	6.70019e-05	EVM prediction Cha02g004440	GWHACFB00000002	39361230	39382126	-	1809	-	- && Q9M1C7.2 RecName: Full=ABC transporter C family member 9; Short=ABC transporter ABCC.9; Short=AtABCC9; AltName: Full=ATP-energized glutathione S-conjugate pump 9; AltName: Full=Glutathione S-conjugate-transporting ATPase 9; AltName: Full=Multidrug resistance-associated protein 9 && PF00664:ABC transporter transmembrane region	ABC_membrane
Cha02g004450	AT3G60160.1	ABCC9	ATP-binding cassette C9	multidrug resistance-associated protein 9	600.217	640.699	653.386	1022.47	801.761	901.509	631.434	908.579	-0.525346	7.1619e-06	0.000114211	EVM prediction Cha02g004450	GWHACFB00000002	39350966	39361063	-	2760	-	- && Q9M1C7.2 RecName: Full=ABC transporter C family member 9; Short=ABC transporter ABCC.9; Short=AtABCC9; AltName: Full=ATP-energized glutathione S-conjugate pump 9; AltName: Full=Glutathione S-conjugate-transporting ATPase 9; AltName: Full=Multidrug resistance-associated protein 9 && PF00664:ABC transporter transmembrane region|PF00005:ABC transporter	ABC_membrane
Cha02g004600	AT3G60160.1	ABCC9	ATP-binding cassette C9	multidrug resistance-associated protein 9	454.077	557.047	533.583	899.278	887.891	766.753	514.902	851.308	-0.724618	2.29492e-09	8.10622e-08	EVM prediction Cha02g004600	GWHACFB00000002	39502431	39514410	-	4491	-	- && Q9M1C7.2 RecName: Full=ABC transporter C family member 9; Short=ABC transporter ABCC.9; Short=AtABCC9; AltName: Full=ATP-energized glutathione S-conjugate pump 9; AltName: Full=Glutathione S-conjugate-transporting ATPase 9; AltName: Full=Multidrug resistance-associated protein 9 && PF00005:ABC transporter|PF00664:ABC transporter transmembrane region	ABC_membrane
Cha02g004630	AT1G02205.2	CER1	ECERIFERUM 1	Fatty acid hydroxylase superfamily	462.428	673.02	478.289	876.536	825.154	668.559	537.912	790.083	-0.554479	0.000235972	0.00238147	EVM prediction Cha02g004630	GWHACFB00000002	39928015	40059831	+	3768	-	- && F4HVY0.1 RecName: Full=Protein ECERIFERUM 1 && PF04116:Fatty acid hydroxylase superfamily|PF12076:WAX2 C-terminal domain	-
Cha02g004650	AT5G26667.1	PYR6	0	P-loop containing nucleoside triphosphate hydrolases superfamily protein	448.858	482.901	605.465	689.857	803.887	784.512	512.408	759.419	-0.565858	1.80278e-05	0.000258201	EVM prediction Cha02g004650	GWHACFB00000002	40421979	40428221	-	714	-	- && O04905.1 RecName: Full=UMP-CMP kinase 3; AltName: Full=Deoxycytidylate kinase; Short=CK; Short=dCMP kinase; AltName: Full=Uridine monophosphate/cytidine monophosphate kinase; Short=UMP/CMP kinase; Short=UMP/CMPK && PF00406:Adenylate kinase	ADK
Cha02g004690	AT2G13560.1	NAD-ME1	NAD-dependent malic enzyme 1	NAD-dependent malic enzyme 1	2405.04	2229.14	2153.68	1856.36	1872.55	2034.93	2262.62	1921.28	0.235777	0.00749031	0.0414291	EVM prediction Cha02g004690	GWHACFB00000002	40657670	40677016	-	1854	-	- && P37221.1 RecName: Full=NAD-dependent malic enzyme 62 kDa isoform, mitochondrial; Short=NAD-ME; Flags: Precursor && PF03949:Malic enzyme, NAD binding domain|PF00390:Malic enzyme, N-terminal domain	Malic_M
Cha02g004710	AT2G44600.1	AT2G44600	0	hypothetical protein	419.63	405.903	396.271	534.45	581.649	631.997	407.268	582.698	-0.51652	2.59746e-05	0.000355444	EVM prediction Cha02g004710	GWHACFB00000002	40902127	40906195	+	915	-	- && - && -	-
Cha02g004740	AT1G31350.1	KUF1	KAR-UP F-box 1	KAR-UP F-box 1	38.6227	35.1719	42.3917	90.9702	75.4974	75.2128	38.7288	80.5601	-1.05757	0.000327942	0.00314669	EVM prediction Cha02g004740	GWHACFB00000002	41979863	41981131	+	1101	-	- && Q8GX29.1 RecName: Full=F-box/kelch-repeat protein SKIP25; AltName: Full=SKP1-interacting partner 25 && -	-
Cha02g004750	0	0	0	0	318.376	302.288	312.409	188.574	238.189	263.245	311.024	230.002	0.437178	0.00674303	0.0381471	EVM prediction Cha02g004750	GWHACFB00000002	42141820	42149922	+	537	-	- && Q7XLP4.3 RecName: Full=B3 domain-containing protein Os04g0386900 && PF02362:B3 DNA binding domain	B3
Cha02g004880	AT3G14470.2	AT3G14470	0	NB-ARC domain-containing disease resistance protein	621.094	379.286	263.566	211.316	121.221	122.221	421.316	151.586	1.4734	0.000948944	0.00769669	EVM prediction Cha02g004880	GWHACFB00000002	42922610	42945261	-	4242	-	- && Q7XA40.2 RecName: Full=Putative disease resistance protein RGA3; AltName: Full=Blight resistance protein B149; AltName: Full=RGA1-blb && PF00931:NB-ARC domain	NB-ARC
Cha02g004890	AT4G19840.1	PP2-A1	phloem protein 2-A1	phloem protein 2-A1	178.499	121.676	105.058	94.7606	78.6874	69.9897	135.078	81.1459	0.730197	0.00404028	0.0253318	EVM prediction Cha02g004890	GWHACFB00000002	43003903	43006316	-	678	-	- && O81865.1 RecName: Full=Protein PHLOEM PROTEIN 2-LIKE A1; Short=AtPP2-A1 && PF14299:Phloem protein 2	-
Cha02g004950	AT5G17310.2	UGP2	UDP-glucose pyrophosphorylase 2	UDP-glucose pyrophosphorylase 2	463.472	484.802	461.701	594.149	617.802	553.65	469.992	588.534	-0.324413	0.00535903	0.0316347	EVM prediction Cha02g004950	GWHACFB00000002	43525619	43537308	-	1875	-	- && P19595.3 RecName: Full=UTP--glucose-1-phosphate uridylyltransferase; AltName: Full=UDP-glucose pyrophosphorylase; Short=UDPGP; Short=UGPase && PF00318:Ribosomal protein S2|PF01704:UTP--glucose-1-phosphate uridylyltransferase	-
Cha02g005030	AT1G55360.1	AT1G55360	0	tRNA-splicing ligase (DUF239)	1809	2136.93	2476.23	2887.36	2596.68	2541.57	2140.72	2675.2	-0.321239	0.00369848	0.0236025	EVM prediction Cha02g005030	GWHACFB00000002	44489192	44601201	+	2580	-	- && - && PF14365:Domain of unknown function (DUF4409)|PF03080:Domain of unknown function (DUF239)	-
Cha02g005100	AT2G31940.1	AT2G31940	0	oxidoreductase/transition metal ion-binding protein	265.139	177.761	260.801	135.508	154.185	179.675	234.567	156.456	0.584915	0.00335382	0.0218168	EVM prediction Cha02g005100	GWHACFB00000002	46465334	46465805	+	363	-	- && - && -	-
Cha02g005110	AT3G48990.1	AAE3	ACYL-ACTIVATING ENZYME 3	AMP-dependent synthetase and ligase family protein	292.28	260.462	196.292	243.535	103.144	115.953	249.678	154.211	0.690411	0.00813113	0.0443656	EVM prediction Cha02g005110	GWHACFB00000002	46315484	46319496	-	1575	-	- && Q9SMT7.1 RecName: Full=Oxalate--CoA ligase; AltName: Full=4-coumarate--CoA ligase isoform 8; Short=At4CL8; AltName: Full=4-coumarate--CoA ligase-like 10; AltName: Full=Acyl-activating enzyme 3; AltName: Full=Adenosine monophosphate binding protein 3; Short=AtMPBP3; AltName: Full=Oxalyl-CoA synthetase && PF13193:AMP-binding enzyme C-terminal domain|PF00501:AMP-binding enzyme	AMP-binding
Cha02g005230	AT5G19900.5	AT5G19900	0	PRLI-interacting factor	1209.83	1117.9	1036.75	788.408	763.48	837.787	1121.49	796.559	0.493047	2.08501e-06	3.84647e-05	EVM prediction Cha02g005230	GWHACFB00000002	47170399	47171459	+	957	-	- && - && -	-
Cha02g005300	AT5G08570.3	AT5G08570	0	Pyruvate kinase family protein	2605.46	2831.82	2954.52	3636.91	3687.67	3658.27	2797.27	3660.95	-0.387893	1.88998e-06	3.53222e-05	EVM prediction Cha02g005300	GWHACFB00000002	47314248	47315060	+	813	-	- && Q42806.1 RecName: Full=Pyruvate kinase, cytosolic isozyme; Short=PK && PF02887:Pyruvate kinase, alpha/beta domain|PF00224:Pyruvate kinase, barrel domain	PK
Cha02g005380	AT2G44380.1	AT2G44380	0	Cysteine/Histidine-rich C1 domain family protein	397.709	345.065	328.075	206.578	213.732	197.434	356.95	205.915	0.792601	1.79311e-07	4.226e-06	EVM prediction Cha02g005380	GWHACFB00000002	49179066	49180546	+	828	-	- && - && PF07649:C1-like domain	C1_3
Cha02g005430	AT2G44380.1	AT2G44380	0	Cysteine/Histidine-rich C1 domain family protein	591.866	573.207	568.602	935.287	716.693	802.27	577.892	818.084	-0.502584	3.2498e-05	0.000429527	EVM prediction Cha02g005430	GWHACFB00000002	49018123	49044398	+	903	-	- && - && -	-
Cha02g005480	AT2G44380.1	AT2G44380	0	Cysteine/Histidine-rich C1 domain family protein	605.436	528.529	590.72	398.942	382.803	373.975	574.895	385.24	0.576814	2.65994e-06	4.75424e-05	EVM prediction Cha02g005480	GWHACFB00000002	49199580	49206445	+	777	-	- && - && PF07649:C1-like domain	C1_3
Cha02g005620	AT2G44420.1	AT2G44420	0	protein N-terminal asparagine amidohydrolase family protein	182.675	202.476	215.645	314.605	330.7	332.19	200.265	325.832	-0.700451	3.92887e-06	6.70019e-05	EVM prediction Cha02g005620	GWHACFB00000002	51341892	51357853	+	1041	-	- && - && PF14736:Protein N-terminal asparagine amidohydrolase	-
Cha02g005770	AT5G40850.1	UPM1	urophorphyrin methylase 1	urophorphyrin methylase 1	115.868	159.7	176.018	279.544	204.162	218.326	150.528	234.011	-0.635328	0.00155851	0.0116509	EVM prediction Cha02g005770	GWHACFB00000002	53150686	53161190	-	1104	-	- && C1DKY7.1 RecName: Full=Siroheme synthase; Includes: RecName: Full=Uroporphyrinogen-III C-methyltransferase; Short=Urogen III methylase; AltName: Full=SUMT; AltName: Full=Uroporphyrinogen III methylase; Short=UROM; Includes: RecName: Full=Precorrin-2 dehydrogenase; Includes: RecName: Full=Sirohydrochlorin ferrochelatase && PF00590:Tetrapyrrole (Corrin/Porphyrin) Methylases	-
Cha02g005820	AT3G59550.1	SYN3	0	Rad21/Rec8-like family protein	26.0964	46.579	61.7445	97.6034	76.5607	110.73	44.8066	94.9647	-1.07737	0.000678075	0.00581166	EVM prediction Cha02g005820	GWHACFB00000002	53833891	53837335	-	522	-	- && - && -	-
Cha02g005830	AT3G59550.1	SYN3	0	Rad21/Rec8-like family protein	74.1138	69.3933	90.3128	161.093	192.465	194.3	77.94	182.619	-1.22573	1.0108e-08	3.07793e-07	EVM prediction Cha02g005830	GWHACFB00000002	53837349	53841268	-	1551	-	- && Q9FQ19.2 RecName: Full=Sister chromatid cohesion 1 protein 3; AltName: Full=SCC1 homolog 3; Short=AtRAD21-2 && PF04825:N terminus of Rad21 / Rec8 like protein	Rad21_Rec8_N
Cha02g006000	AT2G42280.1	FBH4	FLOWERING BHLH 4	basic helix-loop-helix (bHLH) DNA-binding superfamily protein	2323.62	1637.87	1721.47	1113.44	1013.37	958.964	1894.32	1028.59	0.88015	3.33246e-12	1.89094e-10	EVM prediction Cha02g006000	GWHACFB00000002	55090113	55092367	-	1155	-	- && Q66GR3.1 RecName: Full=Transcription factor bHLH130; AltName: Full=Basic helix-loop-helix protein 130; Short=AtbHLH130; Short=bHLH 130; AltName: Full=Transcription factor EN 69; AltName: Full=bHLH transcription factor bHLH130 && PF00010:Helix-loop-helix DNA-binding domain	HLH
Cha02g006020	AT3G12630.1	SAP5	stress associated protein 5	A20/AN1-like zinc finger family protein	1959.32	1904.04	1668.02	1085.96	880.448	846.144	1843.79	937.516	0.974619	7.67919e-18	8.78537e-16	EVM prediction Cha02g006020	GWHACFB00000002	55855259	55859047	-	651	-	- && Q9LHJ8.1 RecName: Full=Zinc finger A20 and AN1 domain-containing stress-associated protein 5; Short=AtSAP5 && PF01754:A20-like zinc finger|PF01428:AN1-like Zinc finger	zf-AN1
Cha02g006030	0	0	0	0	48.0174	41.8261	36.8624	1.89521	5.31672	6.26774	42.2353	4.49322	3.25054	2.09648e-08	6.08238e-07	EVM prediction Cha02g006030	GWHACFB00000002	56157735	56169183	+	459	-	- && - && -	-
Cha02g006060	0	0	0	0	42.7981	51.332	24.8821	0	0	1.04462	39.6707	0.348208	6.76501	1.06322e-07	2.6471e-06	EVM prediction Cha02g006060	GWHACFB00000002	56960778	56963015	+	315	-	- && - && -	-
Cha02g006080	0	0	0	0	227.561	283.277	349.271	353.457	451.921	377.109	286.703	394.162	-0.456413	0.00677833	0.0382931	EVM prediction Cha02g006080	GWHACFB00000002	56642396	56651344	-	327	-	- && - && -	-
Cha02g006120	AT3G08040.1	FRD3	FERRIC REDUCTASE DEFECTIVE 3	MATE efflux family protein	262.008	330.806	346.506	576.144	459.364	380.243	313.107	471.917	-0.59166	0.000372914	0.00352081	EVM prediction Cha02g006120	GWHACFB00000002	57794706	57812061	+	1635	-	- && Q9SYD6.2 RecName: Full=Protein DETOXIFICATION 42; Short=AtDTX42; AltName: Full=Aluminum-activated citrate transporter; AltName: Full=AtMATE; AltName: Full=FRD-like protein; AltName: Full=Multidrug and toxic compound extrusion protein 42; Short=MATE protein 42 && PF01554:MatE	MatE
Cha02g006210	AT5G47970.2	AT5G47970	0	Aldolase-type TIM barrel family protein	2916.53	3215.85	3373.83	1998.5	2573.29	2656.48	3168.74	2409.42	0.395796	0.000297937	0.00289416	EVM prediction Cha02g006210	GWHACFB00000002	58990798	59001147	-	1437	-	- && Q8Z1T1.1 RecName: Full=tRNA-dihydrouridine(20/20a) synthase; AltName: Full=U20-specific dihydrouridine synthase; Short=U20-specific Dus; AltName: Full=tRNA-dihydrouridine synthase A && PF01207:Dihydrouridine synthase (Dus)	Dus
Cha02g006250	AT3G63500.1	TTA2	TITANIA 2	fibronectin type III domain protein (DUF1423)	1501.06	1455.36	1321.52	1125.76	944.249	1050.89	1425.98	1040.3	0.454059	9.97548e-06	0.000153785	EVM prediction Cha02g006250	GWHACFB00000002	59594624	59602407	-	3579	-	- && Q84TI3.2 RecName: Full=Protein OBERON 4 && PF07227:PHD - plant homeodomain finger protein|PF16312:Coiled-coil region of Oberon	-
Cha02g006280	AT5G21080.1	AT5G21080	0	Uncharacterized protein	96.0347	134.984	119.803	169.621	225.429	157.738	116.941	184.263	-0.652951	0.00226392	0.0158626	EVM prediction Cha02g006280	GWHACFB00000002	59846588	59923842	-	3042	-	- && - && -	-
Cha02g006350	0	0	0	0	194.157	209.13	234.998	556.245	678.413	619.461	212.762	618.04	-1.53615	7.89695e-28	2.38552e-25	EVM prediction Cha02g006350	GWHACFB00000002	61034261	61036375	+	885	-	- && P33183.2 RecName: Full=Nigrin b; AltName: Full=Agglutinin V; AltName: Full=SNAV; Contains: RecName: Full=Nigrin b A chain; AltName: Full=rRNA N-glycosidase; Contains: RecName: Full=Nigrin b B chain; Flags: Precursor && PF00161:Ribosome inactivating protein	-
Cha02g006450	0	0	0	0	15.6578	27.5672	17.5096	64.4372	53.1672	36.5618	20.2449	51.3887	-1.34307	0.000949716	0.00770074	EVM prediction Cha02g006450	GWHACFB00000002	63048052	63052463	-	1128	-	- && Q41358.1 RecName: Full=Ribosome-inactivating protein SNAI; AltName: Full=Agglutinin I; Contains: RecName: Full=SNAI-A chain; AltName: Full=rRNA N-glycosidase; Contains: RecName: Full=Linker peptide; Contains: RecName: Full=SNAI-B chain; Contains: RecName: Full=TrSNAI; Flags: Precursor && PF00161:Ribosome inactivating protein	-
Cha02g006460	0	0	0	0	2.08771	0	5.52936	16.1093	13.8235	24.0263	2.53902	17.9864	-2.80994	0.000931722	0.00759187	EVM prediction Cha02g006460	GWHACFB00000002	62691335	62692985	-	435	-	- && P98184.1 RecName: Full=Ribosome-inactivating protein bryodin II; AltName: Full=BD2; AltName: Full=rRNA N-glycosidase; Flags: Precursor [Bryonia dioica] && PF00161:Ribosome inactivating protein	-
Cha02g006470	0	0	0	0	1.04386	3.80237	0.921559	30.3234	14.8868	26.1156	1.9226	23.7753	-3.62228	1.2841e-05	0.000191484	EVM prediction Cha02g006470	GWHACFB00000002	62687544	62691210	-	453	-	- && Q41358.1 RecName: Full=Ribosome-inactivating protein SNAI; AltName: Full=Agglutinin I; Contains: RecName: Full=SNAI-A chain; AltName: Full=rRNA N-glycosidase; Contains: RecName: Full=Linker peptide; Contains: RecName: Full=SNAI-B chain; Contains: RecName: Full=TrSNAI; Flags: Precursor && PF00161:Ribosome inactivating protein	-
Cha02g006540	0	0	0	0	86.64	149.243	216.566	534.45	618.866	521.267	150.817	558.194	-1.88621	2.08319e-07	4.83704e-06	EVM prediction Cha02g006540	GWHACFB00000002	64458938	64465168	-	849	-	- && P33183.2 RecName: Full=Nigrin b; AltName: Full=Agglutinin V; AltName: Full=SNAV; Contains: RecName: Full=Nigrin b A chain; AltName: Full=rRNA N-glycosidase; Contains: RecName: Full=Nigrin b B chain; Flags: Precursor && PF00161:Ribosome inactivating protein	-
Cha02g006800	AT3G24090.1	GFAT	L-glutamine D-fructose-6-phosphate amidotransferase	putative glucosamine-fructose-6-phosphate aminotransferase	2478.11	1920.2	1418.28	1064.16	1044.2	1058.2	1938.86	1055.52	0.876675	2.12714e-09	7.55134e-08	EVM prediction Cha02g006800	GWHACFB00000002	69186268	69220484	+	2037	-	- && O94808.3 RecName: Full=Glutamine--fructose-6-phosphate aminotransferase [isomerizing] 2; AltName: Full=D-fructose-6-phosphate amidotransferase 2; AltName: Full=Glutamine:fructose-6-phosphate amidotransferase 2; Short=GFAT 2; Short=GFAT2; AltName: Full=Hexosephosphate aminotransferase 2 && PF01380:SIS domain|PF13522:Glutamine amidotransferase domain	SIS
Cha02g006830	AT3G63470.1	scpl40	serine carboxypeptidase-like 40	serine carboxypeptidase-like 40	700.427	869.792	944.598	1103.01	1146.28	918.223	838.273	1055.84	-0.332086	0.00912865	0.0485521	EVM prediction Cha02g006830	GWHACFB00000002	69522136	69713831	-	1503	-	- && Q0WRX3.2 RecName: Full=Serine carboxypeptidase-like 40; Flags: Precursor && PF00450:Serine carboxypeptidase	Peptidase_S10
Cha02g006840	AT1G01550.2	BPS1	BYPASS 1	BPS1-like protein (DUF793)	553.244	539.937	373.232	173.412	132.918	134.756	488.804	147.029	1.72984	1.2214e-21	2.04226e-19	EVM prediction Cha02g006840	GWHACFB00000002	69789946	69802101	+	1023	-	- && - && -	-
Cha02g006890	AT2G16770.2	bZIP23	0	Basic-leucine zipper (bZIP) transcription factor family protein	251.569	158.749	212.88	149.722	120.158	156.693	207.733	142.191	0.544589	0.00860578	0.0464177	EVM prediction Cha02g006890	GWHACFB00000002	71070465	71071730	-	936	-	- && Q8GTS1.1 RecName: Full=Basic leucine zipper 24; Short=AtbZIP24; Short=bZIP protein 24 && PF07716:Basic region leucine zipper	bZIP_2
Cha02g006920	0	0	0	0	790.199	772.832	1104.03	445.375	463.618	559.918	889.02	489.637	0.861601	4.99482e-09	1.62795e-07	EVM prediction Cha02g006920	GWHACFB00000002	70906312	70908274	+	657	-	- && - && -	-
Cha02g006930	AT3G51990.1	AT3G51990	0	Protein kinase superfamily protein	596.042	658.761	538.191	886.012	844.294	861.814	597.664	864.04	-0.532175	2.20428e-06	4.04209e-05	EVM prediction Cha02g006930	GWHACFB00000002	71434397	71441295	-	1527	-	- && Q9SV05.1 RecName: Full=Serine/threonine-protein kinase-like protein At3g51990; AltName: Full=CRINKLY 4-related kinase; Flags: Precursor && PF00069:Protein kinase domain	Pkinase
Cha02g006990	AT3G63440.1	CKX6	cytokinin oxidase/dehydrogenase 6	cytokinin oxidase/dehydrogenase 6	51.1489	32.3201	36.8624	11.3713	21.2669	21.9371	40.1105	18.1917	1.14486	0.00915428	0.0486362	EVM prediction Cha02g006990	GWHACFB00000002	71944590	71946713	-	1206	-	- && Q9LY71.2 RecName: Full=Cytokinin dehydrogenase 6; AltName: Full=Cytokinin oxidase 6; Short=AtCKX6; Short=AtCKX7; Short=CKO6; Flags: Precursor && PF01565:FAD binding domain|PF09265:Cytokinin dehydrogenase 1, FAD and cytokinin binding	FAD_binding_4
Cha02g007040	AT3G57330.1	ACA11	autoinhibited Ca2 -ATPase 11	autoinhibited Ca2 -ATPase 11	63.6752	83.6521	64.5092	126.032	133.981	121.176	70.6122	127.063	-0.846342	0.000312234	0.00301542	EVM prediction Cha02g007040	GWHACFB00000002	71786302	71802597	+	3108	-	- && Q9M2L4.1 RecName: Full=Putative calcium-transporting ATPase 11, plasma membrane-type; AltName: Full=Ca(2+)-ATPase isoform 11 && PF00689:Cation transporting ATPase, C-terminus|PF00690:Cation transporter/ATPase, N-terminus|PF12710:haloacid dehalogenase-like hydrolase|PF12515:Ca2+-ATPase N terminal autoinhibitory domain|PF00122:E1-E2 ATPase	E1-E2_ATPase
Cha02g007100	AT4G30890.3	UBP24	ubiquitin-specific protease 24	ubiquitin-specific protease 24	807.945	916.371	823.874	1095.43	1035.7	1092.68	849.397	1074.6	-0.339173	0.000761432	0.00641162	EVM prediction Cha02g007100	GWHACFB00000002	72736562	72749694	-	1716	-	- && Q9FPS3.1 RecName: Full=Ubiquitin carboxyl-terminal hydrolase 24; AltName: Full=Deubiquitinating enzyme 24; Short=AtUBP24; AltName: Full=Ubiquitin thioesterase 24; AltName: Full=Ubiquitin-specific-processing protease 24 && PF00443:Ubiquitin carboxyl-terminal hydrolase	UCH
Cha02g007380	0	0	0	0	226.517	199.624	200.9	311.762	396.627	391.734	209.014	366.708	-0.810864	2.49097e-07	5.69959e-06	EVM prediction Cha02g007380	GWHACFB00000002	79979649	79980117	+	435	-	- && - && -	-
Cha02g007390	0	0	0	0	94.9909	108.368	85.705	144.036	138.235	161.917	96.3545	148.062	-0.61992	0.00350431	0.0225723	EVM prediction Cha02g007390	GWHACFB00000002	79837559	79837963	-	306	-	- && - && -	-
Cha02g007490	AT3G54400.1	AT3G54400	0	Eukaryotic aspartyl protease family protein	16459.5	20539.5	18932.5	30404.9	31099.6	26744.4	18643.8	29416.3	-0.657877	2.70542e-12	1.56659e-10	EVM prediction Cha02g007490	GWHACFB00000002	81504465	81513600	+	1347	-	- && O04496.1 RecName: Full=Aspartyl protease AED3; AltName: Full=Apoplastic EDS1-dependent protein 3; Flags: Precursor && PF14541:Xylanase inhibitor C-terminal|PF14543:Xylanase inhibitor N-terminal	-
Cha02g007570	AT3G12270.1	PRMT3	protein arginine methyltransferase 3	protein arginine methyltransferase 3	240.087	300.387	289.37	417.894	328.573	402.18	276.615	382.882	-0.468549	0.0022542	0.0158141	EVM prediction Cha02g007570	GWHACFB00000002	82697006	82708433	-	1917	-	- && Q0WVD6.1 RecName: Full=Probable protein arginine N-methyltransferase 3 && PF08241:Methyltransferase domain|PF12756:C2H2 type zinc-finger (2 copies)	Methyltransf_11
Cha02g007610	AT3G12410.1	AT3G12410	0	Polynucleotidyl transferase, ribonuclease H-like superfamily protein	134.657	89.3557	126.254	160.145	179.705	220.415	116.756	186.755	-0.677978	0.00164344	0.0121667	EVM prediction Cha02g007610	GWHACFB00000002	83586561	83603958	-	633	-	- && - && PF01612:3'-5' exonuclease	3_5_exonuc
Cha02g007710	AT5G07010.1	ST2A	sulfotransferase 2A	sulfotransferase 2A	191.026	306.091	310.566	483.279	472.124	432.474	269.227	462.626	-0.778627	4.58286e-06	7.71307e-05	EVM prediction Cha02g007710	GWHACFB00000002	84666417	84712956	+	1044	-	- && Q8L5A7.1 RecName: Full=Cytosolic sulfotransferase 15; Short=AtSOT15; AltName: Full=Sulfotransferase 2a; Short=AtST2a && PF00685:Sulfotransferase domain	Sulfotransfer_1
Cha02g007720	AT3G14120.2	AT3G14120	0	nuclear pore complex protein	282.885	245.253	223.017	141.193	162.691	139.979	250.385	147.955	0.75846	1.8785e-05	0.000267689	EVM prediction Cha02g007720	GWHACFB00000002	85053921	85058805	+	732	-	- && Q8L748.1 RecName: Full=Nuclear pore complex protein NUP107; AltName: Full=Nucleoporin 107 && -	-
Cha02g007800	AT5G38450.1	CYP735A1	cytochrome P450, family 735, subfamily A, polypeptide 1	cytochrome P450, family 735, subfamily A, polypeptide 1	1075.17	1042.8	1129.83	928.654	901.715	896.286	1082.6	908.885	0.252284	0.00861619	0.0464472	EVM prediction Cha02g007800	GWHACFB00000002	85851241	85877335	+	1755	-	- && Q0DS59.2 RecName: Full=Cytochrome P450 714B2; AltName: Full=GA 13-oxidase 2; AltName: Full=Gibberellin 13 oxidase 2 && PF00067:Cytochrome P450	p450
Cha02g008140	AT5G28830.1	AT5G28830	0	calcium-binding EF hand family protein	393.534	364.077	433.133	254.906	288.166	268.468	396.915	270.513	0.554234	9.54762e-05	0.00109673	EVM prediction Cha02g008140	GWHACFB00000002	91071206	91082611	-	987	-	- && - && -	-
Cha02g008180	AT3G63380.1	AT3G63380	0	ATPase E1-E2 type family protein / haloacid dehalogenase-like hydrolase family protein	80.3769	49.4308	55.2936	36.009	25.5202	27.1602	61.7004	29.5631	1.05457	0.00284236	0.0191191	EVM prediction Cha02g008180	GWHACFB00000002	91350771	91353890	+	3120	-	- && Q9LIK7.1 RecName: Full=Putative calcium-transporting ATPase 13, plasma membrane-type; AltName: Full=Ca(2+)-ATPase isoform 13 && PF00690:Cation transporter/ATPase, N-terminus|PF12710:haloacid dehalogenase-like hydrolase|PF00122:E1-E2 ATPase|PF00689:Cation transporting ATPase, C-terminus	Cation_ATPase_C
Cha02g008220	AT4G29250.1	AT4G29250	0	HXXXD-type acyl-transferase family protein	822.558	1101.74	1176.83	1654.52	1806.62	1730.94	1033.71	1730.69	-0.742389	8.85456e-10	3.37213e-08	EVM prediction Cha02g008220	GWHACFB00000002	92153474	92158757	+	1362	-	- && - && PF02458:Transferase family	-
Cha02g008250	AT3G04790.1	EMB3119	EMBRYO DEFECTIVE 3119	Ribose 5-phosphate isomerase, type A protein	1395.64	1387.87	1339.95	1971.97	1818.32	1854.21	1374.48	1881.5	-0.453382	1.81682e-07	4.27831e-06	EVM prediction Cha02g008250	GWHACFB00000002	93824634	93826164	+	621	-	- && Q9S726.1 RecName: Full=Probable ribose-5-phosphate isomerase 3, chloroplastic; AltName: Full=Phosphoriboisomerase 3; AltName: Full=Protein EMBRYO DEFECTIVE 3119; Flags: Precursor && PF06026:Ribose 5-phosphate isomerase A (phosphoriboisomerase A)	Rib_5-P_isom_A
Cha02g008420	AT5G28060.1	AT5G28060	0	Ribosomal protein S24e family protein	1099.18	1181.59	1163.93	1461.21	1665.2	1471.87	1148.23	1532.76	-0.41615	1.43292e-05	0.000210019	EVM prediction Cha02g008420	GWHACFB00000002	97873946	97877253	+	414	-	- && Q9SS17.1 RecName: Full=40S ribosomal protein S24-1 && PF01282:Ribosomal protein S24e	Ribosomal_S24e
Cha02g008650	AT1G08820.5	VAP27-2	vamp/synaptobrevin-associated protein 27-2	vamp/synaptobrevin-associated protein 27-2	859.093	886.903	900.364	738.185	646.513	594.39	882.12	659.696	0.418424	0.000200793	0.00208068	EVM prediction Cha02g008650	GWHACFB00000002	101008562	101026028	-	1101	-	- && B9DHD7.1 RecName: Full=Vesicle-associated protein 2-2; AltName: Full=Plant VAP homolog 22; Short=AtPVA22; AltName: Full=VAMP-associated protein 2-2; AltName: Full=Vesicle-associated protein 27-2; Contains: RecName: Full=Vesicle-associated protein 2-2, N-terminally processed && PF00635:MSP (Major sperm protein) domain	Motile_Sperm
Cha02g008720	AT1G48420.3	D-CDES	D-cysteine desulfhydrase	D-cysteine desulfhydrase	901.892	984.814	1097.58	1137.13	1394.04	1243.1	994.761	1258.09	-0.337706	0.00252904	0.0173713	EVM prediction Cha02g008720	GWHACFB00000002	101145957	101160276	+	1332	-	- && Q6ZHE5.2 RecName: Full=Putative D-cysteine desulfhydrase 1, mitochondrial; AltName: Full=OsD-CDes1; Short=D-CDes1; Flags: Precursor && PF00291:Pyridoxal-phosphate dependent enzyme	PALP
Cha02g008850	AT5G27240.3	AT5G27240	0	DNAJ heat shock N-terminal domain-containing protein	901.892	986.715	989.755	1335.18	1260.06	1251.46	959.454	1282.23	-0.41814	1.24911e-05	0.000187353	EVM prediction Cha02g008850	GWHACFB00000002	102512927	102517559	+	3282	-	- && Q80Y75.1 RecName: Full=DnaJ homolog subfamily B member 13; AltName: Full=Testis and spermatogenesis cell-related protein 6; AltName: Full=Testis spermatocyte apoptosis-related gene 6 protein; AltName: Full=Testis spermatogenesis apoptosis-related gene 3 protein; AltName: Full=Testis spermatogenesis apoptosis-related gene 6 protein && PF11926:Domain of unknown function (DUF3444)|PF00226:DnaJ …	DnaJ
Cha02g008860	AT3G06350.1	MEE32	MATERNAL EFFECT EMBRYO ARREST 32	dehydroquinate dehydratase, putative / shikimate dehydrogenase	1770.38	2232.94	2141.7	3806.53	3774.87	3798.25	2048.34	3793.22	-0.888485	1.49305e-20	2.29296e-18	EVM prediction Cha02g008860	GWHACFB00000002	102446057	102462800	+	1584	-	- && Q9SQT8.1 RecName: Full=Bifunctional 3-dehydroquinate dehydratase/shikimate dehydrogenase, chloroplastic; Short=DHQ-SDH protein; AltName: Full=DHQase-SORase; AltName: Full=Protein EMBRYO DEFECTIVE 3004; Includes: RecName: Full=Dehydroquinate dehydratase; Short=DHQ; Includes: RecName: Full=Shikimate dehydrogenase; Short=SDH; Flags: Precursor && PF01488:Shikimate / quinate 5-dehydrogenase|PF085…	-
Cha02g008870	AT3G06350.1	MEE32	MATERNAL EFFECT EMBRYO ARREST 32	dehydroquinate dehydratase, putative / shikimate dehydrogenase	855.962	1218.66	1231.2	1960.6	2104.36	1944.04	1101.94	2003	-0.861108	3.39854e-12	1.92457e-10	EVM prediction Cha02g008870	GWHACFB00000002	102426403	102432236	+	1485	-	- && Q9SQT8.1 RecName: Full=Bifunctional 3-dehydroquinate dehydratase/shikimate dehydrogenase, chloroplastic; Short=DHQ-SDH protein; AltName: Full=DHQase-SORase; AltName: Full=Protein EMBRYO DEFECTIVE 3004; Includes: RecName: Full=Dehydroquinate dehydratase; Short=DHQ; Includes: RecName: Full=Shikimate dehydrogenase; Short=SDH; Flags: Precursor && PF08501:Shikimate dehydrogenase substrate binding…	-
Cha02g008880	AT1G54690.1	GAMMA-H2AX	gamma histone variant H2AX	gamma histone variant H2AX	998.97	1294.71	1318.75	1232.84	1701.35	1671.4	1204.14	1535.19	-0.349326	0.00908953	0.048417	EVM prediction Cha02g008880	GWHACFB00000002	103138839	103139407	-	423	-	- && Q9S9K7.1 RecName: Full=Probable histone H2AXb; AltName: Full=HTA3 && PF00125:Core histone H2A/H2B/H3/H4|PF16211:C-terminus of histone H2A	Histone
Cha02g008950	AT3G05140.2	RBK2	ROP binding protein kinases 2	ROP binding protein kinases 2	94.9909	85.5533	114.273	191.416	140.361	125.355	98.2725	152.377	-0.634097	0.00597319	0.034567	EVM prediction Cha02g008950	GWHACFB00000002	103513514	103520896	+	1395	-	- && Q8RXC8.1 RecName: Full=Receptor-like cytosolic serine/threonine-protein kinase RBK2; AltName: Full=Protein ROP BINDING PROTEIN KINASES 2 && PF07714:Protein tyrosine kinase	Pkinase_Tyr
Cha02g009080	AT3G05030.4	NHX2	sodium hydrogen exchanger 2	sodium hydrogen exchanger 2	392.49	344.115	444.192	590.359	595.472	499.33	393.599	561.72	-0.51302	0.000174796	0.00184788	EVM prediction Cha02g009080	GWHACFB00000002	105313565	105321828	-	1626	-	- && Q56XP4.2 RecName: Full=Sodium/hydrogen exchanger 2; AltName: Full=Na(+)/H(+) exchanger 2; Short=NHE-2 && PF00999:Sodium/hydrogen exchanger family	Na_H_Exchanger
Cha02g009100	AT1G54820.1	AT1G54820	0	Protein kinase superfamily protein	467.647	606.478	688.405	1053.74	901.715	844.055	587.51	933.169	-0.666658	1.92784e-06	3.59583e-05	EVM prediction Cha02g009100	GWHACFB00000002	106316691	106320608	-	1011	-	- && Q8RWW0.1 RecName: Full=Receptor-like serine/threonine-protein kinase ALE2; AltName: Full=Protein ABNORMAL LEAF SHAPE 2; Flags: Precursor && PF07714:Protein tyrosine kinase	Pkinase_Tyr
Cha02g009180	AT5G27550.2	AT5G27550	0	P-loop containing nucleoside triphosphate hydrolases superfamily protein	432.156	503.814	461.701	753.347	770.924	727.057	465.891	750.443	-0.687066	1.90856e-09	6.8182e-08	EVM prediction Cha02g009180	GWHACFB00000002	108435623	108440536	-	2439	-	- && F4K4C5.1 RecName: Full=Kinesin-like protein KIN-14S && PF00225:Kinesin motor domain	Kinesin
Cha02g009190	AT3G05330.1	ATN	TANGLED	cyclin family	245.306	305.14	299.507	369.566	364.727	413.671	283.318	382.655	-0.431898	0.00306971	0.0203576	EVM prediction Cha02g009190	GWHACFB00000002	108432183	108433519	+	1041	-	- && Q197W8.1 RecName: Full=Microtubule-binding protein TANGLED; Short=AtTAN && -	-
Cha02g009340	AT5G27450.3	MK	mevalonate kinase	mevalonate kinase	539.674	622.638	660.758	788.408	771.987	771.976	607.69	777.457	-0.354449	0.00181506	0.0132054	EVM prediction Cha02g009340	GWHACFB00000002	107321533	107329561	+	1164	-	- && P46086.1 RecName: Full=Mevalonate kinase; Short=MK && PF08544:GHMP kinases C terminal|PF00288:GHMP kinases N terminal domain	GHMP_kinases
Cha02g009350	AT5G27440.1	AT5G27440	0	transmembrane protein	37.5788	39.9249	47.9211	103.289	79.7507	78.3467	41.8083	87.1288	-1.05899	0.000261389	0.0025926	EVM prediction Cha02g009350	GWHACFB00000002	107266399	107268407	-	744	-	- && - && -	-
Cha02g009410	AT1G55020.1	LOX1	lipoxygenase 1	lipoxygenase 1	360.13	288.98	293.977	246.378	234.999	196.389	314.363	225.922	0.474444	0.00349285	0.0225447	EVM prediction Cha02g009410	GWHACFB00000002	109070697	109080909	+	2589	-	- && Q43191.1 RecName: Full=Probable linoleate 9S-lipoxygenase 5; AltName: Full=Leaf lipoxygenase && PF01477:PLAT/LH2 domain|PF00305:Lipoxygenase	Lipoxygenase
Cha02g009420	AT4G14950.1	KMS1	Killing Me Slowly 1	SNARE associated Golgi protein family	4176.47	2665.46	2236.62	967.506	898.525	956.874	3026.18	940.968	1.68513	2.16057e-09	7.66041e-08	EVM prediction Cha02g009420	GWHACFB00000002	108807755	108847959	-	1326	-	- && Q5XF36.1 RecName: Full=Vacuole membrane protein KMS1; AltName: Full=Protein KILLING ME SLOWLY 1 && PF09335:SNARE associated Golgi protein	-
Cha02g009430	AT1G55000.3	AT1G55000	0	peptidoglycan-binding LysM domain-containing protein	697.296	648.304	689.326	565.721	576.332	519.177	678.309	553.743	0.292426	0.00895288	0.0478786	EVM prediction Cha02g009430	GWHACFB00000002	108801029	108805724	+	777	-	- && Q9FZ32.1 RecName: Full=F-box protein At1g55000 && -	-
Cha02g009460	AT1G09020.1	SNF4	homolog of yeast sucrose nonfermenting 4	sucrose nonfermenting-like protein	443.639	481	469.995	625.42	645.449	639.309	464.878	636.726	-0.453162	6.50478e-05	0.000788555	EVM prediction Cha02g009460	GWHACFB00000002	109731500	109765745	-	1449	-	- && Q944A6.1 RecName: Full=Sucrose nonfermenting 4-like protein; Short=SNF4; AltName: Full=CBS domain-containing protein CBSCBS3; AltName: Full=SNF1-related protein kinase regulatory subunit betagamma; Short=AKIN subunit betagamma; Short=AKINbetagamma && PF00571:CBS domain|PF16561:Glycogen recognition site of AMP-activated protein kinase	CBS
Cha02g009570	AT5G27670.1	HTA7	histone H2A 7	histone H2A 7	795.418	815.608	815.58	838.631	1228.16	1084.32	808.869	1050.37	-0.375948	0.00346386	0.0223919	EVM prediction Cha02g009570	GWHACFB00000002	110274932	110275866	+	429	-	- && Q94F49.1 RecName: Full=Probable histone H2A.5; AltName: Full=HTA7 && PF00125:Core histone H2A/H2B/H3/H4|PF16211:C-terminus of histone H2A	Histone
Cha02g009630	AT1G56210.1	AT1G56210	0	Heavy metal transport/detoxification superfamily protein	384.139	336.51	422.996	276.701	299.863	282.048	381.215	286.204	0.414228	0.00408988	0.025552	EVM prediction Cha02g009630	GWHACFB00000002	110642222	110644000	+	1047	-	- && Q84J88.1 RecName: Full=Heavy metal-associated isoprenylated plant protein 36; Short=AtHIP36; Flags: Precursor && PF00403:Heavy-metal-associated domain	HMA
Cha02g009870	AT1G56220.1	AT1G56220	0	Dormancy/auxin associated family protein	17622.4	16809.3	18155.6	8582.47	9935.88	11236	17529.1	9918.1	0.821716	6.80099e-18	7.84418e-16	EVM prediction Cha02g009870	GWHACFB00000002	111917407	111920779	+	351	-	- && Q8LD26.1 RecName: Full=Dormancy-associated protein homolog 3; AltName: Full=DRM1 homolog 3 && PF05564:Dormancy/auxin associated protein	-
Cha02g009890	AT5G27840.3	TOPP8	0	Calcineurin-like metallo-phosphoesterase superfamily protein	628.401	513.32	457.093	360.09	401.944	372.93	532.938	378.321	0.493519	0.000493343	0.00447684	EVM prediction Cha02g009890	GWHACFB00000002	111962592	111965941	-	903	-	- && O82734.3 RecName: Full=Serine/threonine-protein phosphatase PP1 isozyme 8 && PF00149:Calcineurin-like phosphoesterase	Metallophos
Cha02g010110	AT5G27930.2	AT5G27930	0	Protein phosphatase 2C family protein	769.322	686.328	667.209	569.511	454.047	470.08	707.62	497.88	0.505295	6.09444e-05	0.000745205	EVM prediction Cha02g010110	GWHACFB00000002	114837940	114841932	-	1110	-	- && Q0WRB2.1 RecName: Full=Probable protein phosphatase 2C 73; Short=AtPP2C73; AltName: Full=AtPPC6;7 && PF00481:Protein phosphatase 2C	PP2C
Cha02g010200	AT3G05700.2	AT3G05700	0	Drought-responsive family protein	1873.72	1529.5	1639.45	1153.24	1151.6	1308.91	1680.89	1204.58	0.480441	4.48538e-06	7.57156e-05	EVM prediction Cha02g010200	GWHACFB00000002	115556499	115567526	-	807	-	- && Q84J70.1 RecName: Full=Protein DEHYDRATION-INDUCED 19 homolog 3; Short=AtDi19-3 && PF05605:Drought induced 19 protein (Di19), zinc-binding|PF14571:Stress-induced protein Di19, C-terminal	-
Cha02g010220	AT5G26940.4	DPD1	defective in pollen organelle DNA degradation1	Polynucleotidyl transferase, ribonuclease H-like superfamily protein	298.543	296.585	335.448	481.384	464.681	379.198	310.192	441.754	-0.510077	0.000356059	0.00338543	EVM prediction Cha02g010220	GWHACFB00000002	115670588	115672646	-	657	-	- && - && PF00929:Exonuclease	Exonuc_X-T
Cha02g010230	AT3G06720.2	IMPA-1	importin alpha isoform 1	importin alpha isoform 1	1516.72	1762.4	1524.26	2146.33	2086.28	2038.06	1601.13	2090.22	-0.3845	3.17971e-05	0.000422238	EVM prediction Cha02g010230	GWHACFB00000002	115826656	115832375	-	1596	-	- && Q96321.2 RecName: Full=Importin subunit alpha-1; Short=IMPa-1; AltName: Full=Karyopherin subunit alpha-1; Short=KAP-alpha-1 && PF01749:Importin beta binding domain|PF00514:Armadillo/beta-catenin-like repeat|PF16186:Atypical Arm repeat	Arm
Cha02g010240	AT1G56300.1	AT1G56300	0	Chaperone DnaJ-domain superfamily protein	1837.19	1639.77	1811.79	1373.08	1374.9	1353.83	1762.91	1367.27	0.366496	4.41901e-05	0.000562489	EVM prediction Cha02g010240	GWHACFB00000002	115897893	115899993	-	495	-	- && Q6P642.1 RecName: Full=DnaJ homolog subfamily B member 6 && PF00226:DnaJ domain	DnaJ
Cha02g010260	AT4G25800.2	AT4G25800	0	Calmodulin-binding protein	303.762	277.573	214.723	145.931	87.1941	149.381	265.353	127.502	1.05415	9.04166e-07	1.81592e-05	EVM prediction Cha02g010260	GWHACFB00000002	115910314	115916264	-	1677	-	- && Q0WVV6.1 RecName: Full=Calmodulin-binding protein 60 D && PF07887:Calmodulin binding protein-like	-
Cha02g010430	AT1G15690.1	AVP1	0	Inorganic H pyrophosphatase family protein	6170.23	5975.42	6334.8	5003.36	4537.28	4929.57	6160.15	4823.41	0.352817	4.89761e-06	8.165e-05	EVM prediction Cha02g010430	GWHACFB00000002	116532171	116560521	-	2289	-	- && Q06572.2 RecName: Full=Pyrophosphate-energized vacuolar membrane proton pump; AltName: Full=Pyrophosphate-energized inorganic pyrophosphatase; Short=H(+)-PPase && PF03030:Inorganic H+ pyrophosphatase	-
Cha02g010500	AT5G26850.4	AT5G26850	0	Uncharacterized protein	5781.92	5784.36	5566.22	7425.44	7325.37	7622.61	5710.83	7457.81	-0.385093	6.52655e-08	1.69979e-06	EVM prediction Cha02g010500	GWHACFB00000002	117164620	117209055	-	3162	-	- && - && -	-
Cha02g010520	AT4G01990.1	AT4G01990	0	Tetratricopeptide repeat (TPR)-like superfamily protein	76.2015	91.2569	84.7835	109.922	136.108	146.247	84.0806	130.759	-0.634089	0.00542777	0.0319737	EVM prediction Cha02g010520	GWHACFB00000002	117313905	117316265	+	1368	-	- && Q93WC5.1 RecName: Full=Pentatricopeptide repeat-containing protein At4g01990, mitochondrial; Flags: Precursor && PF13041:PPR repeat family|PF01535:PPR repeat	PPR
Cha02g010570	AT5G26820.1	IREG3	iron-regulated protein 3	iron-regulated protein 3	470.779	500.012	509.622	662.377	624.182	642.443	493.471	643.001	-0.381604	0.000721029	0.00611673	EVM prediction Cha02g010570	GWHACFB00000002	117894680	117915520	-	1932	-	- && Q8W4E7.1 RecName: Full=Solute carrier family 40 member 3, chloroplastic; AltName: Full=Ferroportin-3; AltName: Full=Iron-regulated transporter 3; Short=AtIREG3; AltName: Full=Protein MULTIPLE ANTIBIOTIC RESISTANCE 1; Flags: Precursor && PF06963:Ferroportin1 (FPN1)	-
Cha02g010790	AT2G47180.1	GolS1	galactinol synthase 1	galactinol synthase 1	101.254	60.8379	54.372	35.0614	32.9636	28.2048	72.1547	32.0766	1.16432	0.000742253	0.00627043	EVM prediction Cha02g010790	GWHACFB00000002	118851022	118852690	+	1005	-	- && C7G304.1 RecName: Full=Galactinol synthase 2; Short=GolS-2; Short=SlGolS2 && PF01501:Glycosyl transferase family 8	Glyco_transf_8
Cha02g011020	AT1G02500.2	SAM1	S-adenosylmethionine synthetase 1	S-adenosylmethionine synthetase 1	29250.9	30090.1	29944.2	35551.3	34973.4	35944.4	29761.7	35489.7	-0.253934	0.000123063	0.0013718	EVM prediction Cha02g011020	GWHACFB00000002	120731074	120740207	-	1317	-	- && Q307Y9.1 RecName: Full=S-adenosylmethionine synthase 1; Short=AdoMet synthase 1; AltName: Full=Methionine adenosyltransferase 1; Short=MAT 1 && PF02772:S-adenosylmethionine synthetase, central domain|PF02773:S-adenosylmethionine synthetase, C-terminal domain|PF00438:S-adenosylmethionine synthetase, N-terminal domain	-
Cha02g011030	AT4G10710.2	SPT16	global transcription factor C	global transcription factor C	277.666	372.632	326.232	457.694	549.748	496.196	325.51	501.213	-0.620734	1.62016e-05	0.000235059	EVM prediction Cha02g011030	GWHACFB00000002	120953515	120963409	-	3462	-	- && O82491.1 RecName: Full=FACT complex subunit SPT16; AltName: Full=Facilitates chromatin transcription complex subunit SPT16 && PF08512:Histone chaperone Rttp106-like|PF14826:FACT complex subunit SPT16 N-terminal lobe domain|PF00557:Metallopeptidase family M24|PF08644:FACT complex subunit (SPT16/CDC68)	Peptidase_M24
Cha02g011130	AT5G26770.2	AT5G26770	0	myosin heavy chain, cardiac protein	947.821	826.065	844.148	679.433	663.526	697.808	872.678	680.256	0.358732	0.000790546	0.00661512	EVM prediction Cha02g011130	GWHACFB00000002	121198339	121205700	-	1092	-	- && - && -	-
Cha02g011140	AT1G09460.1	AT1G09460	0	Carbohydrate-binding X8 domain superfamily protein	878.927	693.933	681.032	449.165	514.658	519.177	751.297	494.334	0.603648	3.83467e-06	6.55933e-05	EVM prediction Cha02g011140	GWHACFB00000002	121177595	121197708	+	1419	-	- && O65399.3 RecName: Full=Glucan endo-1,3-beta-glucosidase 1; AltName: Full=(1->3)-beta-glucan endohydrolase 1; Short=(1->3)-beta-glucanase 1; AltName: Full=Beta-1,3-endoglucanase 1; Short=Beta-1,3-glucanase 1; Flags: Precursor && PF07983:X8 domain	-
Cha02g011160	AT3G62200.1	AT3G62200	0	Putative endonuclease or glycosyl hydrolase	877.883	726.253	600.857	408.418	427.464	384.421	734.997	406.768	0.852475	1.83882e-09	6.59409e-08	EVM prediction Cha02g011160	GWHACFB00000002	121383139	121388125	+	1788	-	- && - && PF01936:NYN domain|PF14418:OST-HTH Associated domain	DUF88
Cha02g011180	AT3G62200.1	AT3G62200	0	Putative endonuclease or glycosyl hydrolase	169.105	119.775	120.724	96.6558	68.054	91.9268	136.535	85.5455	0.670126	0.00538833	0.0317944	EVM prediction Cha02g011180	GWHACFB00000002	121400651	121461666	+	1947	-	- && - && PF14418:OST-HTH Associated domain|PF01936:NYN domain	DUF88
Cha02g011200	AT3G05850.1	MUG7	MUSTANG 7	MuDR family transposase	540.717	478.148	372.31	294.705	289.229	255.933	463.725	279.956	0.72635	3.55616e-06	6.14242e-05	EVM prediction Cha02g011200	GWHACFB00000002	121509462	121510976	-	1062	-	- && - && PF04434:SWIM zinc finger	SWIM
Cha02g011210	AT3G05850.1	MUG7	MUSTANG 7	MuDR family transposase	106.473	100.763	104.136	71.0704	69.1173	47.008	103.791	62.3986	0.732111	0.0046036	0.0281394	EVM prediction Cha02g011210	GWHACFB00000002	121511493	121574257	-	465	-	- && - && PF00564:PB1 domain	-
Cha02g011260	AT3G05858.1	AT3G05858	0	hypothetical protein	70.9822	70.3438	87.5481	49.2755	19.1402	50.1419	76.2914	39.5192	0.945414	0.00628012	0.0360405	EVM prediction Cha02g011260	GWHACFB00000002	121936863	121941081	+	444	-	- && - && -	-
Cha02g011290	AT1G60500.1	DRP4C	Dynamin related protein 4C	Dynamin related protein 4C	73.0699	64.6403	55.2936	144.984	109.524	78.3467	64.3346	110.952	-0.790926	0.00419837	0.0261143	EVM prediction Cha02g011290	GWHACFB00000002	122624273	122629628	-	1992	-	- && Q9ZP55.1 RecName: Full=Dynamin-related protein 4C && PF02212:Dynamin GTPase effector domain|PF00350:Dynamin family|PF01031:Dynamin central region	-
Cha02g011320	AT5G26680.2	AT5G26680	0	5'-3' exonuclease family protein	81.4208	113.121	123.489	156.355	159.501	180.72	106.01	165.525	-0.638988	0.00286332	0.0192285	EVM prediction Cha02g011320	GWHACFB00000002	122780255	122792216	-	1233	-	- && C6TEX6.1 RecName: Full=Flap endonuclease 1; Short=FEN-1; AltName: Full=Flap structure-specific endonuclease 1 && PF00867:XPG I-region|PF00752:XPG N-terminal domain	XPG_I
Cha02g011340	AT3G05910.1	AT3G05910	0	Pectinacetylesterase family protein	444.683	412.557	539.112	851.898	763.48	695.719	465.451	770.366	-0.726752	3.55054e-08	9.77886e-07	EVM prediction Cha02g011340	GWHACFB00000002	122919891	122941648	+	1221	-	- && Q9SFF6.1 RecName: Full=Pectin acetylesterase 12; Flags: Precursor && PF03283:Pectinacetylesterase	-
Cha02g011400	AT1G09570.3	PHYA	phytochrome A	phytochrome A	2505.25	2394.54	2418.17	2046.83	1911.89	2190.57	2439.32	2049.76	0.250872	0.00368795	0.0235512	EVM prediction Cha02g011400	GWHACFB00000002	123251629	123261227	-	3498	-	- && P33530.1 RecName: Full=Phytochrome A1 && PF00989:PAS fold|PF01590:GAF domain|PF00360:Phytochrome region|PF02518:Histidine kinase-, DNA gyrase B-, and HSP90-like ATPase|PF08446:PAS fold	GAF
Cha02g011570	AT2G02400.1	AT2G02400	0	NAD(P)-binding Rossmann-fold superfamily protein	163.885	205.328	232.233	262.487	327.51	363.529	200.482	317.842	-0.661476	0.000214106	0.00219469	EVM prediction Cha02g011570	GWHACFB00000002	123755111	123761002	-	969	-	- && Q9S9N9.1 RecName: Full=Cinnamoyl-CoA reductase 1; Short=AtCCR1; AltName: Full=Protein IRREGULAR XYLEM 4 && PF01370:NAD dependent epimerase/dehydratase family	Epimerase
Cha02g011740	AT3G07870.1	AT3G07870	0	F-box and associated interaction domains-containing protein	257.832	327.954	249.743	196.154	160.565	192.211	278.51	182.977	0.60532	0.000520373	0.00466668	EVM prediction Cha02g011740	GWHACFB00000002	124839619	124840978	+	1314	-	- && Q9SFC7.1 RecName: Full=F-box protein At3g07870 && PF07734:F-box associated	-
Cha02g011800	AT4G10250.1	ATHSP22.0	0	HSP20-like chaperones superfamily protein	31.3157	47.5296	36.8624	1.89521	14.8868	13.5801	38.5692	10.1207	1.9482	0.0003665	0.00346721	EVM prediction Cha02g011800	GWHACFB00000002	125973470	125974036	+	456	-	- && P19244.1 RecName: Full=22.7 kDa class IV heat shock protein; Flags: Precursor && PF00011:Hsp20/alpha crystallin family	-
Cha02g011820	AT2G02540.2	HB21	homeobox protein 21	homeobox protein 21	532.367	544.69	553.857	659.534	689.046	750.039	543.638	699.54	-0.363111	0.00117863	0.00924899	EVM prediction Cha02g011820	GWHACFB00000002	126080501	126092377	+	966	-	- && Q9M9S0.1 RecName: Full=Zinc-finger homeodomain protein 4; Short=AtZHD4; AltName: Full=Homeobox protein 31; Short=AtHB-31; AltName: Full=Protein FLORAL TRANSITION AT THE MERISTEM 2 && PF07727:Reverse transcriptase (RNA-dependent DNA polymerase)|PF04770:ZF-HD protein dimerisation region	RVT_2
Cha02g011920	AT5G49160.1	MET1	methyltransferase 1	methyltransferase 1	695.208	827.016	804.521	1117.23	1229.22	1260.86	775.582	1202.44	-0.631467	3.76822e-09	1.26164e-07	EVM prediction Cha02g011920	GWHACFB00000002	126520079	126530652	-	4710	-	- && Q7Y1I7.1 RecName: Full=DNA (cytosine-5)-methyltransferase 1A; Short=OsMET1a; AltName: Full=DNA methyltransferase 1-1; Short=OsMET1-1 && PF12047:Cytosine specific DNA methyltransferase replication foci domain|PF00145:C-5 cytosine-specific DNA methylase|PF01426:BAH domain	DNA_methylase
Cha02g011940	AT1G59750.4	ARF1	auxin response factor 1	auxin response factor 1	2423.83	2121.72	1923.29	1900.9	1771.53	1675.57	2156.28	1782.67	0.273838	0.00741183	0.0411076	EVM prediction Cha02g011940	GWHACFB00000002	126294989	126303455	+	2118	-	- && Q8L7G0.2 RecName: Full=Auxin response factor 1 && PF02362:B3 DNA binding domain|PF06507:Auxin response factor	Auxin_resp
Cha02g011950	AT5G49880.1	MAD1	mitotic arrest deficient 1	mitotic checkpoint family protein	441.551	508.567	517.916	632.053	626.309	611.104	489.345	623.155	-0.347807	0.00315131	0.0207624	EVM prediction Cha02g011950	GWHACFB00000002	126245550	126263891	-	2151	-	- && Q9LTY1.1 RecName: Full=Mitotic spindle checkpoint protein MAD1; AltName: Full=Mitotic arrest deficient protein 1 && PF05557:Mitotic checkpoint protein	-
Cha02g011960	AT1G59740.1	AT1G59740	0	Major facilitator superfamily protein	144.052	71.2944	79.2541	30.3234	25.5202	30.2941	98.2002	28.7126	1.76934	2.05701e-07	4.7906e-06	EVM prediction Cha02g011960	GWHACFB00000002	126192198	126198006	-	1866	-	- && Q93VV5.1 RecName: Full=Protein NRT1/ PTR FAMILY 4.3; Short=AtNPF4.3; AltName: Full=Nitrate transporter 1.14 && PF00854:POT family	-
Cha02g012020	AT4G27190.1	AT4G27190	0	NB-ARC domain-containing disease resistance protein	314.201	252.858	237.762	178.15	170.135	179.675	268.274	175.987	0.606297	0.000395779	0.00370574	EVM prediction Cha02g012020	GWHACFB00000002	127412636	127422775	-	3528	-	- && Q42484.1 RecName: Full=Disease resistance protein RPS2; AltName: Full=Resistance to Pseudomonas syringae protein 2 && PF00931:NB-ARC domain|PF13855:Leucine rich repeat	NB-ARC
Cha02g012030	AT5G17920.2	ATMS1	methionine synthesis 1	Cobalamin-independent synthase family protein	155.535	198.674	104.136	372.409	292.419	244.442	152.782	303.09	-0.990331	6.39132e-06	0.000103086	EVM prediction Cha02g012030	GWHACFB00000002	127428177	127437097	-	1059	-	- && Q42699.1 RecName: Full=5-methyltetrahydropteroyltriglutamate--homocysteine methyltransferase; AltName: Full=Cobalamin-independent methionine synthase isozyme; AltName: Full=Vitamin-B12-independent methionine synthase isozyme && PF08267:Cobalamin-independent synthase, N-terminal domain	-
Cha02g012160	AT3G53480.1	ABCG37	ATP-binding cassette G37	pleiotropic drug resistance 9	103.342	81.751	91.2344	42.6423	44.6604	27.1602	92.109	38.1543	1.26894	2.12434e-05	0.000299101	EVM prediction Cha02g012160	GWHACFB00000002	128265664	128268697	-	921	-	- && Q5W274.1 RecName: Full=Pleiotropic drug resistance protein 3; AltName: Full=NtPDR3 && PF00005:ABC transporter	ABC_tran
Cha02g012380	AT1G09795.1	ATP-PRT2	ATP phosphoribosyl transferase 2	ATP phosphoribosyl transferase 2	1040.72	1088.43	1074.54	1343.71	1417.44	1338.16	1067.9	1366.43	-0.355317	9.52256e-05	0.00109472	EVM prediction Cha02g012380	GWHACFB00000002	133099656	133106193	-	975	-	- && Q8GSJ1.1 RecName: Full=ATP phosphoribosyltransferase 2, chloroplastic; Short=ATP-PRTase 2; Short=AtATP-PRT2; Flags: Precursor && PF08029:HisG, C-terminal domain|PF01634:ATP phosphoribosyltransferase	-
Cha02g012450	AT1G15380.2	GLYI4	glyoxylase I 4	Lactoylglutathione lyase / glyoxalase I family protein	5647.26	5027.68	5263.95	2987.8	3127.29	3627.97	5312.96	3247.69	0.710181	1.63574e-14	1.23921e-12	EVM prediction Cha02g012450	GWHACFB00000002	132880230	132886240	-	717	-	- && - && PF12681:Glyoxalase-like domain	-
Cha02g012470	AT3G02430.1	AT3G02430	0	transmembrane protein, putative (DUF679)	239.043	142.589	199.057	119.398	132.918	122.221	193.563	124.846	0.631609	0.00312541	0.0206555	EVM prediction Cha02g012470	GWHACFB00000002	132618211	132622334	+	933	-	- && - && PF05078:Protein of unknown function (DUF679)	-
Cha02g012490	AT3G09110.1	AT3G09110	0	hypothetical protein (DUF674)	1310.04	1034.24	907.736	621.63	565.698	721.834	1084.01	636.387	0.767614	3.1049e-08	8.69804e-07	EVM prediction Cha02g012490	GWHACFB00000002	132553029	132554248	-	1035	-	- && - && PF05056:Protein of unknown function (DUF674)	-
Cha02g012530	AT1G13570.2	AT1G13570	0	F-box/RNI-like superfamily protein	208.771	290.881	309.644	309.867	415.767	398.001	269.765	374.545	-0.470249	0.00660395	0.0375054	EVM prediction Cha02g012530	GWHACFB00000002	132396686	132398541	+	1344	-	- && Q9FFU7.1 RecName: Full=Putative F-box/LRR-repeat protein At5g54820 && PF08387:FBD	-
Cha02g012560	AT1G61580.1	RPL3B	R-protein L3 B	R-protein L3 B	1359.1	1372.66	1325.2	1043.31	1148.41	1059.25	1352.32	1083.66	0.319799	0.000566338	0.0050168	EVM prediction Cha02g012560	GWHACFB00000002	132298848	132301505	-	1170	-	- && P22738.4 RecName: Full=60S ribosomal protein L3-2 && PF00297:Ribosomal protein L3	-
Cha02g012620	AT5G07010.1	ST2A	sulfotransferase 2A	sulfotransferase 2A	1871.63	2112.22	1922.37	1035.73	1224.97	1241.01	1968.74	1167.24	0.754955	8.55844e-14	5.88429e-12	EVM prediction Cha02g012620	GWHACFB00000002	131951106	131959846	-	1974	-	- && Q8L5A7.1 RecName: Full=Cytosolic sulfotransferase 15; Short=AtSOT15; AltName: Full=Sulfotransferase 2a; Short=AtST2a && PF00685:Sulfotransferase domain	Sulfotransfer_1
Cha02g012820	AT1G22930.1	AT1G22930	0	T-complex protein 11	2968.73	2020.96	1793.35	1275.48	828.344	1051.94	2261.01	1051.92	1.10363	0.000135034	0.00148532	EVM prediction Cha02g012820	GWHACFB00000002	134518050	134526289	-	3516	-	- && - && PF05794:T-complex protein 11	-
Cha02g012830	AT1G22020.2	SHM6	serine hydroxymethyltransferase 6	serine hydroxymethyltransferase 6	1010.45	893.557	845.992	731.552	672.033	746.905	916.667	716.83	0.353817	0.00137811	0.0105336	EVM prediction Cha02g012830	GWHACFB00000002	134613529	134620975	+	1500	-	- && Q84WV0.1 RecName: Full=Serine hydroxymethyltransferase 7; Short=AtSHMT7; AltName: Full=Glycine hydroxymethyltransferase 7; AltName: Full=Serine methylase 7 && PF00464:Serine hydroxymethyltransferase	SHMT
Cha02g012960	AT5G24690.1	AT5G24690	0	plant/protein, putative (DUF3411)	1327.78	1321.32	1312.3	1837.41	1778.97	1875.1	1320.47	1830.49	-0.471274	3.15094e-08	8.79836e-07	EVM prediction Cha02g012960	GWHACFB00000002	135118589	135126484	+	1587	-	- && - && PF11891:Domain of unknown function (DUF3411)	-
Cha02g013000	AT1G71240.2	AT1G71240	0	chromosome-partitioning protein, putative (DUF639)	760.971	568.454	650.621	380.938	323.256	286.227	660.015	330.14	0.99732	1.05724e-11	5.57378e-10	EVM prediction Cha02g013000	GWHACFB00000002	135257589	135294228	-	2592	-	- && - && PF13456:Reverse transcriptase-like|PF04842:Plant protein of unknown function (DUF639)	-
Cha02g013070	AT4G22970.3	ESP	homolog of separase	separase	377.876	401.15	318.86	462.432	497.645	467.991	365.962	476.022	-0.379725	0.00455143	0.0278627	EVM prediction Cha02g013070	GWHACFB00000002	135728564	135766631	+	6804	-	- && Q5IBC5.1 RecName: Full=Separase; AltName: Full=Protein EXTRA SPINDLE POLES; Short=AtESP; AltName: Full=Protein RADIALLY SWOLLEN 4 && PF03568:Peptidase family C50	-
Cha02g013090	AT5G58230.1	MSI1	MULTICOPY SUPRESSOR OF IRA1	Transducin/WD40 repeat-like superfamily protein	132.57	125.478	119.803	195.207	183.958	195.344	125.95	191.503	-0.60574	0.00096947	0.0078327	EVM prediction Cha02g013090	GWHACFB00000002	135777455	135783936	-	1275	-	- && O22466.1 RecName: Full=WD-40 repeat-containing protein MSI1 && PF12265:Histone-binding protein RBBP4 or subunit C of CAF1 complex	-
Cha02g013120	AT1G36990.1	AT1G36990	0	C-jun-amino-terminal kinase-interacting protein	85.5962	91.2569	91.2344	157.303	112.714	143.113	89.3625	137.71	-0.625012	0.00514858	0.0306809	EVM prediction Cha02g013120	GWHACFB00000002	135865495	135982286	+	1161	-	- && - && -	-
Cha02g013160	AT1G07930.2	AT1G07930	0	GTP binding Elongation factor Tu family protein	712.954	636.897	651.543	562.878	515.721	471.125	667.131	516.575	0.367703	0.0020258	0.0144668	EVM prediction Cha02g013160	GWHACFB00000002	136374211	136379855	+	1728	-	- && P25698.2 RecName: Full=Elongation factor 1-alpha; Short=EF-1-alpha && PF00170:bZIP transcription factor|PF03143:Elongation factor Tu C-terminal domain|PF00009:Elongation factor Tu GTP binding domain	bZIP_1
Cha02g013340	AT4G33430.1	BAK1	BRI1-associated receptor kinase	BRI1-associated receptor kinase	1049.08	752.869	543.72	403.68	350.903	325.922	781.888	360.169	1.11655	9.04673e-10	3.44068e-08	EVM prediction Cha02g013340	GWHACFB00000002	138463336	138471299	+	1872	-	- && Q94F62.2 RecName: Full=BRASSINOSTEROID INSENSITIVE 1-associated receptor kinase 1; Short=AtBAK1; Short=BRI1-associated receptor kinase 1; AltName: Full=Protein ELONGATED; AltName: Full=Somatic embryogenesis receptor kinase 3; Short=AtSERK3; AltName: Full=Somatic embryogenesis receptor-like kinase 3; Flags: Precursor && PF00069:Protein kinase domain|PF08263:Leucine rich repeat N-terminal doma…	Pkinase
Cha02g013360	AT5G64570.1	XYL4	beta-D-xylosidase 4	beta-D-xylosidase 4	5606.55	6537.22	6116.39	7817.75	6995.73	6709.61	6086.72	7174.36	-0.23719	0.00757183	0.0417981	EVM prediction Cha02g013360	GWHACFB00000002	138316121	138322366	-	2340	-	- && A5JTQ3.1 RecName: Full=Beta-xylosidase/alpha-L-arabinofuranosidase 2; AltName: Full=Xylan 1,4-beta-xylosidase/Alpha-L-arabinofuranosidase 2; Short=MsXyl2; Includes: RecName: Full=Beta-xylosidase; AltName: Full=1,4-beta-D-xylan xylohydrolase; AltName: Full=Xylan 1,4-beta-xylosidase; Includes: RecName: Full=Alpha-L-arabinofuranosidase; Short=Arabinosidase; Flags: Precursor && PF01915:Glycosyl …	Glyco_hydro_3_C
Cha02g013550	AT5G64080.2	XYP1	xylogen protein 1	Bifunctional inhibitor/lipid-transfer protein/seed storage 2S albumin superfamily protein	1598.14	1656.88	1512.28	2054.41	2311.71	2214.6	1589.1	2193.57	-0.464895	1.94457e-07	4.54881e-06	EVM prediction Cha02g013550	GWHACFB00000002	139054905	139062520	-	510	-	- && Q8VYI9.1 RecName: Full=Non-specific lipid-transfer protein-like protein At5g64080; Flags: Precursor && PF14368:Probable lipid transfer	-
Cha02g013600	AT1G78160.1	PUM7	pumilio 7	pumilio 7	227.561	233.846	259.88	305.129	400.88	303.985	240.429	336.665	-0.483937	0.00259721	0.0177833	EVM prediction Cha02g013600	GWHACFB00000002	139423201	139430770	-	2256	-	- && Q9C9R6.2 RecName: Full=Putative pumilio homolog 7, chloroplastic; Short=APUM-7; Short=AtPUM7; Flags: Precursor && PF00806:Pumilio-family RNA binding repeat	PUF
Cha02g013770	AT5G64260.1	EXL2	EXORDIUM like 2	EXORDIUM like 2	2297.53	1868.86	1904.86	1124.81	620.992	1105.21	2023.75	950.337	1.09025	0.000123475	0.00137531	EVM prediction Cha02g013770	GWHACFB00000002	140632139	140636056	+	939	-	- && Q9ZPE7.1 RecName: Full=Protein EXORDIUM; Flags: Precursor && PF04674:Phosphate-induced protein 1 conserved region	-
Cha02g013780	AT1G17840.1	ABCG11	ATP-binding cassette G11	white-brown complex-like protein	2539.7	3410.73	3508.38	4412.05	3789.75	4074.03	3152.93	4091.95	-0.375857	0.000964989	0.00781113	EVM prediction Cha02g013780	GWHACFB00000002	140666090	140672079	-	2034	-	- && Q8RXN0.1 RecName: Full=ABC transporter G family member 11; Short=ABC transporter ABCG.11; Short=AtABCG11; AltName: Full=Protein CUTICULAR DEFECT AND ORGAN FUSION 1; AltName: Full=Protein DESPERADO; AltName: Full=Protein PERMEABLE LEAVES 1; AltName: Full=White-brown complex homolog protein 11; Short=AtWBC11 && PF01061:ABC-2 type transporter|PF00005:ABC transporter	ABC2_membrane
Cha02g013800	AT2G44710.4	AT2G44710	0	RNA-binding (RRM/RBD/RNP motifs) family protein	2458.28	1871.72	1241.34	522.131	521.038	639.309	1857.11	560.826	1.72734	2.47447e-09	8.66462e-08	EVM prediction Cha02g013800	GWHACFB00000002	140761683	140769553	-	2241	-	- && Q7TMK9.2 RecName: Full=Heterogeneous nuclear ribonucleoprotein Q; Short=hnRNP Q; AltName: Full=Glycine- and tyrosine-rich RNA-binding protein; Short=GRY-RBP; AltName: Full=NS1-associated protein 1; AltName: Full=Synaptotagmin-binding, cytoplasmic RNA-interacting protein; AltName: Full=pp68 && PF00076:RNA recognition motif. (a.k.a. RRM, RBD, or RNP domain)	RRM_1
Cha02g013820	AT4G33840.1	AT4G33840	0	Glycosyl hydrolase family 10 protein	169.105	148.292	218.41	287.125	309.433	294.584	178.602	297.047	-0.732277	2.60172e-05	0.000355854	EVM prediction Cha02g013820	GWHACFB00000002	140822248	140824357	+	1065	-	- && - && PF02018:Carbohydrate binding domain|PF00331:Glycosyl hydrolase family 10	-
Cha02g013830	AT1G78300.1	GRF2	general regulatory factor 2	general regulatory factor 2	1436.35	1396.42	1436.71	1749.28	1970.37	1931.51	1423.16	1883.72	-0.404171	6.17167e-06	0.000100118	EVM prediction Cha02g013830	GWHACFB00000002	140824384	140831697	+	1353	-	- && P46266.1 RecName: Full=14-3-3-like protein && PF00331:Glycosyl hydrolase family 10|PF00244:14-3-3 protein	-
Cha02g013850	0	0	0	0	527.147	377.385	331.761	209.421	232.872	220.415	412.098	220.903	0.898387	2.94345e-07	6.63816e-06	EVM prediction Cha02g013850	GWHACFB00000002	140933155	140949968	+	693	-	- && - && -	-
Cha02g013920	AT1G32750.1	HAF01	0	HAC13 protein (HAC13)	1482.28	1252.88	1297.56	1161.76	1064.41	1085.36	1344.24	1103.84	0.283392	0.00501196	0.0300505	EVM prediction Cha02g013920	GWHACFB00000002	141254238	141290975	-	6009	-	- && Q8LRK9.1 RecName: Full=Transcription initiation factor TFIID subunit 1; AltName: Full=TAFII250-A; AltName: Full=TBP-associated factor 1; Short=AtTAF1; AltName: Full=Transcription initiation factor TFIID subunit 1-A && PF00240:Ubiquitin family|PF09247:TATA box-binding protein binding|PF12157:Protein of unknown function (DUF3591)|PF00439:Bromodomain	Bromodomain
Cha02g013930	AT1G58120.1	AT1G58120	0	hypothetical protein	508.358	569.405	565.837	832.946	843.231	834.654	547.867	836.943	-0.61049	1.48448e-08	4.41097e-07	EVM prediction Cha02g013930	GWHACFB00000002	141246009	141247509	+	1344	-	- && - && -	-
Cha02g013960	AT4G33625.1	AT4G33625	0	vacuole protein	151.359	186.316	161.273	328.819	290.293	213.103	166.316	277.405	-0.73848	9.36425e-05	0.00107962	EVM prediction Cha02g013960	GWHACFB00000002	141508656	141514820	-	750	-	- && - && PF08507:COPI associated protein	-
Cha02g013980	AT4G38062.1	AT4G38062	0	basic helix loop helix (bHLH) DNA-binding superfamily protein	173.28	257.611	214.723	301.339	350.903	260.111	215.205	304.118	-0.496981	0.00565971	0.033078	EVM prediction Cha02g013980	GWHACFB00000002	141480146	141494017	-	3480	-	- && P0CB23.1 RecName: Full=Uncharacterized protein At4g38062 && PF13359:DDE superfamily endonuclease	-
Cha02g014170	AT1G74520.2	HVA22A	HVA22 homologue A	HVA22 homologue A	1562.65	1162.57	963.03	713.547	680.54	549.472	1229.42	647.853	0.92311	1.74744e-09	6.29034e-08	EVM prediction Cha02g014170	GWHACFB00000002	141851943	141927281	+	2037	-	- && Q9S7V4.1 RecName: Full=HVA22-like protein a; Short=AtHVA22a && PF03134:TB2/DP1, HVA22 family|PF12874:Zinc-finger of C2H2 type	TB2_DP1_HVA22
Cha02g014190	AT1G74520.2	HVA22A	HVA22 homologue A	HVA22 homologue A	2249.51	1337.48	963.951	540.135	550.812	450.232	1516.98	513.726	1.56192	2.7934e-05	0.000377683	EVM prediction Cha02g014190	GWHACFB00000002	141946833	141951583	+	1488	-	- && Q9S7V4.1 RecName: Full=HVA22-like protein a; Short=AtHVA22a && PF12874:Zinc-finger of C2H2 type	-
Cha02g014220	AT5G10530.1	AT5G10530	0	Concanavalin A-like lectin protein kinase family protein	556.375	456.284	409.172	318.396	243.506	311.298	473.944	291.066	0.701077	7.89155e-06	0.00012472	EVM prediction Cha02g014220	GWHACFB00000002	142036026	142038107	+	1986	-	- && Q9LXA5.1 RecName: Full=L-type lectin-domain containing receptor kinase IX.1; Short=LecRK-IX.1; Flags: Precursor && PF00139:Legume lectin domain|PF00069:Protein kinase domain	Pkinase
Cha02g014270	AT4G37940.1	AGL21	AGAMOUS-like 21	AGAMOUS-like 21	272.446	244.302	230.39	202.788	127.601	179.675	249.046	170.021	0.547403	0.00394529	0.0248409	EVM prediction Cha02g014270	GWHACFB00000002	142928735	142963977	+	1578	-	- && Q6EP49.2 RecName: Full=MADS-box transcription factor 27; AltName: Full=OsMADS27; AltName: Full=RMADS218 && PF00319:SRF-type transcription factor (DNA-binding and dimerisation domain)|PF01486:K-box region	K-box
Cha02g014320	AT5G09590.1	MTHSC70-2	mitochondrial HSO70 2	mitochondrial HSO70 2	1176.43	1427.79	1303.09	1836.46	1752.39	1847.94	1302.43	1812.26	-0.476175	8.99986e-07	1.80881e-05	EVM prediction Cha02g014320	GWHACFB00000002	143387744	143392204	+	2037	-	- && Q01899.1 RecName: Full=Heat shock 70 kDa protein, mitochondrial; Flags: Precursor && PF00012:Hsp70 protein	HSP70
Cha02g014450	AT1G10020.1	AT1G10020	0	formin-like protein (DUF1005)	256.789	313.696	266.331	461.484	519.975	584.989	278.938	522.149	-0.903125	3.4429e-10	1.40592e-08	EVM prediction Cha02g014450	GWHACFB00000002	145510098	145511316	+	1125	-	- && - && PF06219:Protein of unknown function (DUF1005)	-
Cha02g014700	AT4G27190.1	AT4G27190	0	NB-ARC domain-containing disease resistance protein	195.201	211.982	231.311	164.883	136.108	149.381	212.832	150.124	0.503103	0.00507677	0.0303682	EVM prediction Cha02g014700	GWHACFB00000002	147000382	147005523	+	2097	-	- && O64973.2 RecName: Full=Disease resistance protein RPS5; AltName: Full=Resistance to Pseudomonas syringae protein 5; AltName: Full=pNd3/pNd10 && PF13855:Leucine rich repeat|PF00931:NB-ARC domain	NB-ARC
Cha02g014750	AT5G09620.2	AT5G09620	0	Octicosapeptide/Phox/Bem1p family protein	3989.62	3102.73	2898.3	2840.92	2617.95	2399.5	3330.22	2619.46	0.345853	0.00262721	0.017941	EVM prediction Cha02g014750	GWHACFB00000002	147389855	147391317	+	888	-	- && - && PF00564:PB1 domain	-
Cha02g014820	AT3G22960.1	PKP-ALPHA	0	Pyruvate kinase family protein	445.726	506.666	539.112	795.041	768.797	693.629	497.168	752.489	-0.59717	6.24049e-07	1.31013e-05	EVM prediction Cha02g014820	GWHACFB00000002	147574119	147577684	+	1734	-	- && Q43117.1 RecName: Full=Pyruvate kinase isozyme A, chloroplastic; Flags: Precursor && PF00224:Pyruvate kinase, barrel domain|PF02887:Pyruvate kinase, alpha/beta domain	PK
Cha02g014850	AT1G50010.1	TUA2	tubulin alpha-2 chain	tubulin alpha-2 chain	3074.16	3057.11	3235.6	4382.68	4114.07	3787.8	3122.29	4094.85	-0.39129	3.24228e-06	5.67309e-05	EVM prediction Cha02g014850	GWHACFB00000002	147631618	147641539	-	2298	-	- && Q9ZRR5.1 RecName: Full=Tubulin alpha-3 chain && PF03953:Tubulin C-terminal domain|PF00091:Tubulin/FtsZ family, GTPase domain|PF12937:F-box-like	Tubulin
Cha02g014860	AT1G17870.1	EGY3	ETHYLENE-DEPENDENT GRAVITROPISM-DEFICIENT AND YELLOW-GREEN-LIKE 3	ethylene-dependent gravitropism-deficient and yellow-green-like 3	1042.81	1263.34	1072.7	722.076	633.752	640.354	1126.28	665.394	0.758857	2.25895e-11	1.1318e-09	EVM prediction Cha02g014860	GWHACFB00000002	147735288	147739749	-	1755	-	- && Q9LMU1.1 RecName: Full=Probable zinc metallopeptidase EGY3, chloroplastic; AltName: Full=Protein ETHYLENE-DEPENDENT GRAVITROPISM-DEFICIENT AND YELLOW-GREEN 3; Short=AtEGY3; Flags: Precursor && -	-
Cha02g014880	AT1G33540.1	scpl18	serine carboxypeptidase-like 18	serine carboxypeptidase-like 18	2979.16	3788.11	3942.43	6401.08	7650.75	7024.04	3569.9	7025.29	-0.97629	8.76049e-20	1.26303e-17	EVM prediction Cha02g014880	GWHACFB00000002	147962272	147967101	+	1428	-	- && Q9C7Z9.2 RecName: Full=Serine carboxypeptidase-like 18; Flags: Precursor && PF00450:Serine carboxypeptidase	Peptidase_S10
Cha02g014960	AT5G53360.2	AT5G53360	0	TRAF-like superfamily protein	86.64	60.8379	68.1954	105.184	105.271	127.444	71.8911	112.633	-0.650163	0.00847238	0.0458645	EVM prediction Cha02g014960	GWHACFB00000002	149255729	149273413	+	591	-	- && P93748.1 RecName: Full=Putative E3 ubiquitin-protein ligase SINAT1; AltName: Full=Seven in absentia homolog 1 && PF03145:Seven in absentia protein family	-
Cha02g015000	AT5G06690.1	WCRKC1	WCRKC thioredoxin 1	WCRKC thioredoxin 1	838.216	788.992	774.11	407.471	533.798	526.49	800.439	489.253	0.711415	1.6311e-08	4.81626e-07	EVM prediction Cha02g015000	GWHACFB00000002	149164861	149166482	+	570	-	- && Q9FG36.3 RecName: Full=Thioredoxin-like 3-1, chloroplastic; AltName: Full=Thioredoxin WCRKC-1; Flags: Precursor && PF00085:Thioredoxin	-
Cha02g015070	AT2G14680.3	MEE13	maternal effect embryo arrest 13	myosin heavy chain-like protein	1010.45	941.087	1028.46	752.399	756.037	781.378	993.333	763.271	0.380147	0.000142585	0.00155626	EVM prediction Cha02g015070	GWHACFB00000002	148720240	148757439	+	2988	-	- && Q8VWK4.1 RecName: Full=Telomere repeat-binding factor 1; Short=AtTRB1; AltName: Full=MYB transcription factor && PF00249:Myb-like DNA-binding domain|PF00538:linker histone H1 and H5 family	Myb_DNA-binding
Cha02g015210	AT2G14835.2	AT2G14835	0	RING/U-box superfamily protein	252.613	324.152	283.84	437.794	351.967	386.51	286.869	392.09	-0.450746	0.00276561	0.0187008	EVM prediction Cha02g015210	GWHACFB00000002	149756793	149764771	-	1056	-	- && O95159.2 RecName: Full=Zinc finger protein-like 1; AltName: Full=Zinc finger protein MCG4 && -	-
Cha02g015230	AT1G27730.1	STZ	salt tolerance zinc finger	salt tolerance zinc finger	386.227	270.919	203.665	42.6423	47.8504	62.6774	286.937	51.0567	2.49138	4.29556e-23	8.60879e-21	EVM prediction Cha02g015230	GWHACFB00000002	149820692	149822071	+	801	-	- && Q96289.1 RecName: Full=Zinc finger protein ZAT10; AltName: Full=Salt-tolerance zinc finger && PF13912:C2H2-type zinc finger	-
Cha02g015240	AT2G14820.2	NPY2	NAKED PINS IN YUC MUTANTS 2	Phototropic-responsive NPH3 family protein	197.289	254.759	275.546	462.432	472.124	414.715	242.531	449.757	-0.888725	5.93355e-09	1.90751e-07	EVM prediction Cha02g015240	GWHACFB00000002	149873877	149878764	+	1839	-	- && O80970.1 RecName: Full=BTB/POZ domain-containing protein NPY2; AltName: Full=Protein NAKED PINS IN YUC MUTANTS 2 && PF03000:NPH3 family|PF00651:BTB/POZ domain	BTB
Cha02g015270	AT3G19553.1	PUT5	POLYAMINE UPTAKE TRANSPORTER 5	Amino acid permease family protein	230.692	180.613	185.233	274.806	278.596	271.602	198.846	275.001	-0.469815	0.00394793	0.024852	EVM prediction Cha02g015270	GWHACFB00000002	150039554	150041561	+	1539	-	- && Q9LH39.1 RecName: Full=Probable polyamine transporter At3g19553 && PF13520:Amino acid permease	-
Cha02g015360	AT4G24220.2	VEP1	VEIN PATTERNING 1	NAD(P)-binding Rossmann-fold superfamily protein	1110.66	1273.79	1309.54	1788.13	1685.4	1618.12	1231.33	1697.22	-0.462565	2.30207e-06	4.19419e-05	EVM prediction Cha02g015360	GWHACFB00000002	150177755	150179862	-	1281	-	- && Q6PQJ9.1 RecName: Full=3-oxo-Delta(4,5)-steroid 5-beta-reductase; AltName: Full=Delta(4)-3-oxosteroid 5-beta-reductase; AltName: Full=Delta-4,5-steroid 5-beta-reductase; Short=At5beta-StR; AltName: Full=Progesterone 5-beta-reductase; Short=5beta-POR && -	-
Cha02g015380	AT2G23130.1	AGP17	arabinogalactan protein 17	arabinogalactan protein 17	1604.41	1651.18	1745.43	3246.5	3237.88	2951.06	1667.01	3145.15	-0.915685	1.00183e-26	2.77546e-24	EVM prediction Cha02g015380	GWHACFB00000002	150267393	150272288	+	645	-	- && - && -	-
Cha02g015390	AT3G19540.1	AT3G19540	0	glutamyl-tRNA (Gln) amidotransferase subunit A (DUF620)	562.638	560.85	640.484	795.041	921.918	961.053	587.991	892.671	-0.601167	2.70747e-07	6.14199e-06	EVM prediction Cha02g015390	GWHACFB00000002	150326995	150329993	-	1317	-	- && - && PF04788:Protein of unknown function (DUF620)	-
Cha02g015450	AT1G47210.2	CYCA3;2	cyclin-dependent protein kinase 3;2	cyclin-dependent protein kinase 3;2	134.657	113.121	165.881	202.788	269.026	230.862	137.886	234.225	-0.762211	0.000104804	0.00119273	EVM prediction Cha02g015450	GWHACFB00000002	150569187	150572202	+	1101	-	- && Q9C6A9.1 RecName: Full=Cyclin-A3-2; AltName: Full=G2/mitotic-specific cyclin-A3-2; Short=CycA3;2 && PF02984:Cyclin, C-terminal domain|PF00134:Cyclin, N-terminal domain	Cyclin_C
Cha02g015480	AT4G34260.1	FUC95A	0	1,2-alpha-L-fucosidase	334.034	386.891	481.976	612.153	676.286	631.997	400.967	640.145	-0.672874	1.61677e-06	3.07654e-05	EVM prediction Cha02g015480	GWHACFB00000002	150605530	150645895	-	2493	-	- && Q8L7W8.1 RecName: Full=Alpha-L-fucosidase 2; AltName: Full=Alpha-1,2-fucosidase 2; AltName: Full=Alpha-L-fucosidase 95A; Short=AtFuc95A; AltName: Full=Alpha-L-fucoside fucohydrolase 2; AltName: Full=Protein ALTERED XYLOGLUCAN 8; Flags: Precursor && PF14498:Glycosyl hydrolase family 65, N-terminal domain	-
Cha02g015520	AT2G15220.1	AT2G15220	0	Plant basic secretory protein (BSP) family protein	99.1663	115.022	149.293	48.3279	22.3302	24.0263	121.16	31.5615	1.93207	1.64966e-09	5.96115e-08	EVM prediction Cha02g015520	GWHACFB00000002	151080754	151092007	+	681	-	- && C0HJG8.1 RecName: Full=Basic secretory protease; AltName: Full=Boswellia basic secretory protease; Short=BBSP, partial [Boswellia serrata] && PF04450:Peptidase of plants and bacteria	-
Cha02g015550	AT2G15220.1	AT2G15220	0	Plant basic secretory protein (BSP) family protein	73.0699	97.911	100.45	36.009	32.9636	20.8925	90.477	29.955	1.59314	5.96018e-07	1.25782e-05	EVM prediction Cha02g015550	GWHACFB00000002	151127590	151132891	-	843	-	- && C0HJG8.1 RecName: Full=Basic secretory protease; AltName: Full=Boswellia basic secretory protease; Short=BBSP, partial [Boswellia serrata] && PF04450:Peptidase of plants and bacteria	-
Cha02g015560	AT2G15220.1	AT2G15220	0	Plant basic secretory protein (BSP) family protein	273.49	255.709	318.86	126.032	153.121	82.5252	282.686	120.559	1.22992	3.46793e-09	1.17643e-07	EVM prediction Cha02g015560	GWHACFB00000002	151117133	151118486	-	666	-	- && C0HJG8.1 RecName: Full=Basic secretory protease; AltName: Full=Boswellia basic secretory protease; Short=BBSP, partial [Boswellia serrata] && PF04450:Peptidase of plants and bacteria	-
Cha02g015590	AT3G21560.1	UGT84A2	UDP-glucosyl transferase 84A2	UDP-Glycosyltransferase superfamily protein	604.393	873.595	829.403	1085.96	1050.58	1139.68	769.13	1092.07	-0.504636	8.98758e-05	0.00104001	EVM prediction Cha02g015590	GWHACFB00000002	151492884	151497667	-	306	-	- && Q66PF4.1 RecName: Full=Cinnamate beta-D-glucosyltransferase; AltName: Full=UDP-glucose:cinnamate glucosyltransferase; Short=FaGT2 && -	-
Cha02g015600	AT4G15480.1	UGT84A1	0	UDP-Glycosyltransferase superfamily protein	2037.61	2793.79	2164.74	3838.75	3492.02	3794.07	2332.05	3708.28	-0.668997	1.53717e-09	5.59039e-08	EVM prediction Cha02g015600	GWHACFB00000002	151498550	151511136	-	1242	-	- && Q9MB73.1 RecName: Full=Limonoid UDP-glucosyltransferase; Short=LGTase; Short=Limonoid GTase; Short=Limonoid glucosyltransferase && -	-
Cha02g015630	AT2G15290.1	TIC21	translocon at inner membrane of chloroplasts 21	translocon at inner membrane of chloroplasts 21	173.28	209.13	233.155	305.129	299.863	258.022	205.188	287.671	-0.485842	0.00365073	0.0233505	EVM prediction Cha02g015630	GWHACFB00000002	151728820	151736159	-	651	-	- && Q9SHU7.1 RecName: Full=Protein TIC 21, chloroplastic; AltName: Full=Protein CHLOROPLAST IMPORT APPARATUS 5; Short=AtCIA5; AltName: Full=Protein PERMEASE IN CHLOROPLASTS 1; Short=AtPIC1; AltName: Full=Translocon at the inner envelope membrane of chloroplasts 21; Short=AtTIC21; Flags: Precursor && PF12263:Protein of unknown function (DUF3611)	-
Cha02g015640	AT4G34200.1	EDA9	embryo sac development arrest 9	D-3-phosphoglycerate dehydrogenase	974.961	1154.97	1210.01	1608.09	1842.77	1765.41	1113.31	1738.76	-0.642161	1.21137e-09	4.51001e-08	EVM prediction Cha02g015640	GWHACFB00000002	151816718	151820473	+	1647	-	- && O49485.1 RecName: Full=D-3-phosphoglycerate dehydrogenase 1, chloroplastic; AltName: Full=Protein EMBRYO SAC DEVELOPMENT ARREST 9; Flags: Precursor && PF02826:D-isomer specific 2-hydroxyacid dehydrogenase, NAD binding domain|PF01842:ACT domain|PF00389:D-isomer specific 2-hydroxyacid dehydrogenase, catalytic domain	2-Hacid_dh_C
Cha02g015710	AT4G34160.1	CYCD3;1	CYCLIN D3;1	CYCLIN D3;1	1709.84	1914.49	1926.98	2891.15	2808.29	3029.41	1850.44	2909.61	-0.652574	5.76033e-14	4.07959e-12	EVM prediction Cha02g015710	GWHACFB00000002	151988473	151991995	-	954	-	- && P42753.3 RecName: Full=Cyclin-D3-1; AltName: Full=Cyclin-delta-3; Short=Cyclin-d3; AltName: Full=G1/S-specific cyclin-D3-1; Short=CycD3;1 && PF00134:Cyclin, N-terminal domain|PF02984:Cyclin, C-terminal domain	Cyclin_C
Cha02g015730	AT4G34150.1	AT4G34150	0	Calcium-dependent lipid-binding (CaLB domain) family protein	722.348	558.948	384.29	369.566	327.51	302.941	555.196	333.339	0.734014	6.25871e-05	0.000761337	EVM prediction Cha02g015730	GWHACFB00000002	152004504	152008601	-	762	-	- && - && PF00168:C2 domain	C2
Cha02g015800	AT5G67210.1	IRX15-L	IRX15-LIKE	IRREGULAR XYLEM protein (DUF579)	678.506	691.081	747.385	1166.5	1060.15	927.625	705.657	1051.43	-0.575459	3.74486e-07	8.30629e-06	EVM prediction Cha02g015800	GWHACFB00000002	152237049	152238540	-	690	-	- && Q9FH92.1 RecName: Full=Protein IRX15-LIKE && PF04669:Polysaccharide biosynthesis	-
Cha02g015890	AT2G23360.1	AT2G23360	0	filament-like protein (DUF869)	379.964	398.298	477.368	599.835	504.025	542.159	418.543	548.673	-0.390198	0.0035758	0.0229648	EVM prediction Cha02g015890	GWHACFB00000002	152618637	152623164	+	3105	-	- && Q9SLN1.2 RecName: Full=Filament-like plant protein 7; Short=AtFPP7 && PF05911:Filament-like plant protein, long coiled-coil	-
Cha02g015920	AT2G09990.1	AT2G09990	0	Ribosomal protein S5 domain 2-like superfamily protein	898.76	962.95	825.717	1136.18	1154.79	1236.83	895.809	1175.93	-0.392564	0.00011307	0.00127448	EVM prediction Cha02g015920	GWHACFB00000002	152655836	152672771	-	906	-	- && P46293.1 RecName: Full=40S ribosomal protein S16 && PF00380:Ribosomal protein S9/S16	-
Cha02g016040	AT1G49780.1	PUB26	plant U-box 26	plant U-box 26	679.55	654.008	640.484	417.894	355.157	479.482	658.014	417.511	0.655808	4.66654e-07	1.00816e-05	EVM prediction Cha02g016040	GWHACFB00000002	153195396	153196937	-	1257	-	- && Q9FXA4.1 RecName: Full=U-box domain-containing protein 26; AltName: Full=Plant U-box protein 26 && PF04564:U-box domain	U-box
Cha02g016090	AT1G45249.1	ABF2	abscisic acid responsive elements-binding factor 2	abscisic acid responsive elements-binding factor 2	265.139	259.512	274.625	224.583	176.515	165.05	266.425	188.716	0.495316	0.00358838	0.0230194	EVM prediction Cha02g016090	GWHACFB00000002	153546351	153549277	-	1350	-	- && Q9M7Q2.1 RecName: Full=ABSCISIC ACID-INSENSITIVE 5-like protein 7; AltName: Full=ABA-responsive element-binding protein 2; AltName: Full=Abscisic acid responsive elements-binding factor 4; Short=ABRE-binding factor 4; AltName: Full=bZIP transcription factor 38; Short=AtbZIP38 && PF00170:bZIP transcription factor	bZIP_1
Cha02g016110	AT5G42900.3	COR27	cold regulated gene 27	cold regulated protein 27	113.78	80.8004	97.6853	54.0135	49.9771	74.1682	97.422	59.3863	0.713445	0.00904556	0.0482335	EVM prediction Cha02g016110	GWHACFB00000002	153767482	153771174	+	888	-	- && - && -	-
Cha02g016160	AT4G34410.1	RRTF1	redox responsive transcription factor 1	redox responsive transcription factor 1	448.858	432.52	325.31	18.9521	0	4.17849	402.229	7.7102	5.69644	3.49339e-06	6.0525e-05	EVM prediction Cha02g016160	GWHACFB00000002	153961346	153962558	+	699	-	- && Q9SZ06.1 RecName: Full=Ethylene-responsive transcription factor ERF109 && PF00847:AP2 domain	AP2
Cha02g016280	AT4G11090.1	TBL23	TRICHOME BIREFRINGENCE-LIKE 23	TRICHOME BIREFRINGENCE-LIKE 23	458.253	508.567	391.663	646.267	657.146	627.818	452.828	643.744	-0.507985	5.60145e-05	0.000692717	EVM prediction Cha02g016280	GWHACFB00000002	154564029	154568574	+	1347	-	- && O82509.1 RecName: Full=Protein trichome birefringence-like 23 && PF14416:PMR5 N terminal Domain|PF13839:GDSL/SGNH-like Acyl-Esterase family found in Pmr5 and Cas1p	-
Cha02g016380	AT3G48690.1	CXE12	0	alpha/beta-Hydrolases superfamily protein	13.5701	7.60474	4.6078	36.9566	30.8369	20.8925	8.59422	29.562	-1.7985	0.00137852	0.0105339	EVM prediction Cha02g016380	GWHACFB00000002	154662012	154664146	-	957	-	- && Q9SMN0.1 RecName: Full=Probable carboxylesterase 12; AltName: Full=AtCXE12 && PF07859:alpha/beta hydrolase fold	Abhydrolase_3
Cha02g016400	AT1G49600.1	RBP47A	RNA-binding protein 47A	RNA-binding protein 47A	1004.19	717.697	680.111	527.817	543.368	628.863	800.666	566.683	0.497865	0.000658762	0.00567539	EVM prediction Cha02g016400	GWHACFB00000002	155379728	155391403	+	984	-	- && Q9LEB3.1 RecName: Full=Polyadenylate-binding protein RBP47; Short=Poly(A)-binding protein RBP47; AltName: Full=RNA-binding protein 47; Short=NplRBP47 && PF00076:RNA recognition motif. (a.k.a. RRM, RBD, or RNP domain)	RRM_1
Cha02g016430	AT1G47480.1	AT1G47480	0	alpha/beta-Hydrolases superfamily protein	1344.49	1379.31	1351.01	2289.42	2218.13	2309.66	1358.27	2272.4	-0.742448	3.55297e-19	4.71361e-17	EVM prediction Cha02g016430	GWHACFB00000002	155160664	155184074	-	876	-	- && Q5NUF4.1 RecName: Full=2-hydroxyisoflavanone dehydratase; AltName: Full=Carboxylesterase HIDM && PF07859:alpha/beta hydrolase fold	Abhydrolase_3
Cha02g016510	AT2G23610.1	MES3	methyl esterase 3	methyl esterase 3	154.491	113.121	74.6463	19.8997	21.2669	39.6957	114.086	26.9541	2.0829	2.3568e-09	8.29371e-08	EVM prediction Cha02g016510	GWHACFB00000002	155813941	155815666	-	867	-	- && Q9SE93.1 RecName: Full=Polyneuridine-aldehyde esterase; AltName: Full=Polyneuridine aldehyde esterase; Flags: Precursor && PF12697:Alpha/beta hydrolase family	-
Cha02g016640	AT2G15890.1	MEE14	maternal effect embryo arrest 14	maternal effect embryo arrest 14	1681.65	1488.63	1621.94	924.863	1062.28	1142.82	1597.41	1043.32	0.615028	4.31056e-09	1.42471e-07	EVM prediction Cha02g016640	GWHACFB00000002	155861985	155863826	-	588	-	- && Q9XIM0.1 RecName: Full=CCG-binding protein 1; Short=AtCBP1; AltName: Full=Protein MATERNAL EFFECT EMBRYO ARREST 14 && -	-
Cha02g016740	AT2G23460.1	XLG1	extra-large G-protein 1	extra-large G-protein 1	283.929	288.98	224.86	173.412	172.262	216.237	265.923	187.303	0.505359	0.00399125	0.0250927	EVM prediction Cha02g016740	GWHACFB00000002	156281236	156301769	+	3150	-	- && O80462.2 RecName: Full=Extra-large guanine nucleotide-binding protein 1; AltName: Full=Extra-large GTP-binding protein 1; Short=Extra-large G-protein 1 && PF00503:G-protein alpha subunit	G-alpha
Cha02g016750	AT2G23460.1	XLG1	extra-large G-protein 1	extra-large G-protein 1	665.98	520.925	520.681	362.933	344.523	359.35	569.195	355.602	0.677206	6.85329e-07	1.41809e-05	EVM prediction Cha02g016750	GWHACFB00000002	156305120	156313651	-	2775	-	- && O80462.2 RecName: Full=Extra-large guanine nucleotide-binding protein 1; AltName: Full=Extra-large GTP-binding protein 1; Short=Extra-large G-protein 1 && PF00503:G-protein alpha subunit	G-alpha
Cha02g016790	AT1G19310.1	AT1G19310	0	RING/U-box superfamily protein	980.181	877.397	841.384	696.49	653.956	648.711	899.654	666.386	0.431956	6.73319e-05	0.000812063	EVM prediction Cha02g016790	GWHACFB00000002	156996363	157001192	-	759	-	- && Q09463.1 RecName: Full=RING finger protein 5 && PF13920:Zinc finger, C3HC4 type (RING finger)	-
Cha02g016850	AT2G16090.3	ARI2	ARIADNE 2	RING/U-box superfamily protein	392.49	406.854	368.624	313.658	288.166	238.174	389.322	279.999	0.474164	0.00128854	0.0099567	EVM prediction Cha02g016850	GWHACFB00000002	156908659	156913084	-	1536	-	- && Q84RR2.1 RecName: Full=Probable E3 ubiquitin-protein ligase ARI2; AltName: Full=ARIADNE-like protein ARI2; AltName: Full=Protein ariadne homolog 2; AltName: Full=RING-type E3 ubiquitin transferase ARI2 && PF01485:IBR domain, a half RING-finger domain	IBR
Cha02g016940	AT3G50830.1	COR413-PM2	cold-regulated 413-plasma membrane 2	cold-regulated 413-plasma membrane 2	1416.51	1243.38	1290.18	966.558	1056.96	1089.54	1316.69	1037.69	0.343596	0.000572898	0.00506379	EVM prediction Cha02g016940	GWHACFB00000002	156681244	156683457	+	624	-	- && Q9XIM7.1 RecName: Full=Cold-regulated 413 plasma membrane protein 1; Short=AtCOR413-PM1; AltName: Full=WCOR413-like protein && PF05562:Cold acclimation protein WCOR413	-
Cha02g016980	AT1G11755.1	LEW1	LEAF WILTING 1	Undecaprenyl pyrophosphate synthetase family protein	791.243	859.336	1004.5	1170.29	1233.48	1140.73	885.026	1181.5	-0.415894	0.000150605	0.0016287	EVM prediction Cha02g016980	GWHACFB00000002	157578148	157582496	+	870	-	- && - && -	-
Cha02g017030	AT3G18830.1	PMT5	polyol/monosaccharide transporter 5	polyol/monosaccharide transporter 5	1338.22	1040.9	1195.26	895.488	874.068	829.43	1191.46	866.329	0.459033	3.72821e-05	0.000483931	EVM prediction Cha02g017030	GWHACFB00000002	157404989	157408834	+	1611	-	- && Q8VZ80.2 RecName: Full=Polyol transporter 5; AltName: Full=Protein POLYOL TRANSPORTER 5; Short=AtPLT5; AltName: Full=Sugar-proton symporter PLT5 && PF00083:Sugar (and other) transporter	Sugar_tr
Cha02g017190	AT4G34450.1	AT4G34450	0	coatomer gamma-2 subunit, putative / gamma-2 coat protein, putative / gamma-2 COP	1831.97	1864.11	1805.33	2134.01	2155.4	2156.1	1833.8	2148.5	-0.228477	0.00463631	0.0282965	EVM prediction Cha02g017190	GWHACFB00000002	158392214	158403527	+	2718	-	- && Q6Z382.1 RecName: Full=Coatomer subunit gamma-2; AltName: Full=Gamma-2-coat protein; Short=Gamma-2-COP && PF08752:Coatomer gamma subunit appendage platform subdomain|PF01602:Adaptin N terminal region|PF16381:Coatomer subunit gamma-1 C-terminal appendage platform	-
Cha02g017210	AT4G34500.1	AT4G34500	0	Protein kinase superfamily protein	355.955	495.259	587.033	646.267	653.956	693.629	479.416	664.618	-0.46936	0.00214336	0.0151683	EVM prediction Cha02g017210	GWHACFB00000002	158514033	158519143	-	1443	-	- && Q6NKZ9.1 RecName: Full=Probable receptor-like serine/threonine-protein kinase At4g34500 && PF07714:Protein tyrosine kinase	Pkinase_Tyr
Cha02g017220	AT1G63850.1	AT1G63850	0	BTB/POZ domain-containing protein	870.576	744.314	748.306	701.228	523.165	591.256	787.732	605.217	0.378491	0.00324995	0.0212586	EVM prediction Cha02g017220	GWHACFB00000002	158556905	158561297	+	1503	-	- && Q9CAJ9.1 RecName: Full=BTB/POZ domain-containing protein At1g63850 && -	-
Cha02g017290	AT1G75250.1	RL6	RAD-like 6	RAD-like 6	66.8068	65.5909	58.0582	33.1662	23.3935	19.8478	63.4853	25.4692	1.31111	0.000182842	0.00192073	EVM prediction Cha02g017290	GWHACFB00000002	159102998	159116027	+	438	-	- && F4JVB8.1 RecName: Full=Protein RADIALIS-like 1; Short=AtRL1; Short=Protein RAD-like 1; AltName: Full=Protein RADIALIS-LIKE SANT/MYB 2; Short=Protein RSM2 && PF00249:Myb-like DNA-binding domain	Myb_DNA-binding
Cha02g017410	AT1G75390.1	bZIP44	basic leucine-zipper 44	basic leucine-zipper 44	443.639	556.097	743.698	904.016	753.91	713.477	581.145	790.468	-0.44296	0.0054146	0.0319313	EVM prediction Cha02g017410	GWHACFB00000002	159778348	159783475	+	825	-	- && C0Z2L5.1 RecName: Full=bZIP transcription factor 44; Short=AtbZIP44 && PF00170:bZIP transcription factor	bZIP_1
Cha02g017500	AT2G16430.2	PAP10	purple acid phosphatase 10	purple acid phosphatase 10	1116.93	1014.28	794.384	728.709	459.364	523.356	975.197	570.476	0.771633	1.34542e-06	2.60403e-05	EVM prediction Cha02g017500	GWHACFB00000002	160411857	160415715	-	1404	-	- && Q9SDZ9.1 RecName: Full=Purple acid phosphatase 2; AltName: Full=Manganese(II) purple acid phosphatase 2; Flags: Precursor && PF14008:Iron/zinc purple acid phosphatase-like protein C|PF16656:Purple acid Phosphatase, N-terminal domain|PF00149:Calcineurin-like phosphoesterase	Metallophos
Cha02g017540	AT3G53690.1	AT3G53690	0	RING/U-box superfamily protein	184.763	177.761	191.684	99.4986	143.551	113.864	184.736	118.971	0.637592	0.00144815	0.0109866	EVM prediction Cha02g017540	GWHACFB00000002	160619268	160623238	+	1062	-	- && - && PF01485:IBR domain, a half RING-finger domain	IBR
Cha02g017580	AT4G34630.1	AT4G34630	0	prostatic spermine-binding-like protein	240.087	364.077	421.153	229.321	226.492	199.523	341.772	218.445	0.647344	0.000658584	0.00567539	EVM prediction Cha02g017580	GWHACFB00000002	160702715	160704488	-	726	-	- && - && -	-
Cha02g017640	AT2G21350.1	AT2G21350	0	RNA-binding CRS1 / YhbY (CRM) domain protein	372.657	426.816	376.918	510.76	515.721	501.419	392.13	509.3	-0.376817	0.00241958	0.0167456	EVM prediction Cha02g017640	GWHACFB00000002	160927534	160929548	+	846	-	- && - && PF01985:CRS1 / YhbY (CRM) domain	-
Cha02g017650	AT4G34640.1	SQS1	squalene synthase 1	squalene synthase 1	1906.08	2096.06	2150	2539.58	2478.65	2309.66	2050.71	2442.63	-0.252107	0.00421265	0.0261859	EVM prediction Cha02g017650	GWHACFB00000002	160937301	160946811	+	1275	-	- && P53800.1 RecName: Full=Squalene synthase; Short=SQS; Short=SS; AltName: Full=FPP:FPP farnesyltransferase; AltName: Full=Farnesyl-diphosphate farnesyltransferase && PF00494:Squalene/phytoene synthase	-
Cha02g017670	AT4G10550.1	AT4G10550	0	Subtilase family protein	292.28	261.413	200.9	361.038	364.727	431.429	251.531	385.731	-0.618531	0.000148668	0.00160898	EVM prediction Cha02g017670	GWHACFB00000002	161015108	161020750	+	2349	-	- && Q8L7I2.1 RecName: Full=Subtilisin-like protease SBT3.6; AltName: Full=Subtilase subfamily 3 member 6; Short=AtSBT3.6; Flags: Precursor && PF00082:Subtilase family|PF05922:Peptidase inhibitor I9	Peptidase_S8
Cha02g017680	AT5G66320.2	GATA5	GATA transcription factor 5	GATA transcription factor 5	559.507	671.118	757.522	1144.71	1018.68	1038.35	662.716	1067.25	-0.686538	1.56273e-08	4.62846e-07	EVM prediction Cha02g017680	GWHACFB00000002	161036721	161037825	+	1008	-	- && Q9FH57.1 RecName: Full=GATA transcription factor 5 && PF00320:GATA zinc finger	GATA
Cha02g017720	AT2G16485.1	NERD	Needed for RDR2-independent DNA methylation	GW repeat- and PHD finger-containing protein NERD	345.516	292.783	271.86	242.587	209.479	199.523	303.386	217.196	0.479432	0.00322245	0.021108	EVM prediction Cha02g017720	GWHACFB00000002	161117038	161126010	-	1671	-	- && Q9SIV5.3 RecName: Full=Zinc finger CCCH domain-containing protein 19; Short=AtC3H19; AltName: Full=Protein Needed for RDR2-independent DNA methylation && PF02201:SWIB/MDM2 domain|PF03126:Plus-3 domain	-
Cha02g017770	AT5G15750.1	AT5G15750	0	Alpha-L RNA-binding motif/Ribosomal protein S4 family protein	310.025	254.759	273.703	168.674	209.479	214.148	279.496	197.433	0.502294	0.00272109	0.0184572	EVM prediction Cha02g017770	GWHACFB00000002	161178952	161182735	+	1227	-	- && P32899.1 RecName: Full=U3 small nucleolar ribonucleoprotein protein IMP3; Short=U3 snoRNP protein IMP3; AltName: Full=Interacting with MPP10 protein 3 && PF01479:S4 domain|PF00163:Ribosomal protein S4/S9 N-terminal domain	S4
Cha02g017780	AT4G38970.1	FBA2	fructose-bisphosphate aldolase 2	fructose-bisphosphate aldolase 2	12665.1	15304.5	14248.2	15560.6	16658.3	18107.5	14072.6	16775.5	-0.253373	0.00490036	0.0295192	EVM prediction Cha02g017780	GWHACFB00000002	161184542	161187818	+	1194	-	- && Q944G9.2 RecName: Full=Fructose-bisphosphate aldolase 2, chloroplastic; Short=AtFBA2; Flags: Precursor && PF00274:Fructose-bisphosphate aldolase class-I	-
Cha02g017830	AT2G21300.5	AT2G21300	0	ATP binding microtubule motor family protein	671.199	843.176	850.599	1104.91	994.226	1033.13	788.325	1044.09	-0.404692	0.000443899	0.00409123	EVM prediction Cha02g017830	GWHACFB00000002	161304532	161310863	+	2979	-	- && F4IGL2.1 RecName: Full=Kinesin-like protein KIN-7E && PF00225:Kinesin motor domain|PF11995:Domain of unknown function (DUF3490)	Kinesin
Cha02g017890	AT4G38890.1	AT4G38890	0	FMN-linked oxidoreductases superfamily protein	391.446	499.061	404.565	593.201	546.558	590.212	431.691	576.657	-0.417375	0.00137199	0.0104982	EVM prediction Cha02g017890	GWHACFB00000002	161702026	161708218	+	2004	-	- && Q9T0J6.2 RecName: Full=tRNA-dihydrouridine(47) synthase [NAD(P)(+)]-like; AltName: Full=Zinc finger CCCH domain-containing protein 50; Short=AtC3H50; AltName: Full=tRNA-dihydrouridine synthase 3-like && PF01207:Dihydrouridine synthase (Dus)	Dus
Cha02g017900	AT4G34740.1	ASE2	GLN phosphoribosyl pyrophosphate amidotransferase 2	GLN phosphoribosyl pyrophosphate amidotransferase 2	1201.48	1341.29	1092.05	1671.58	1585.44	1801.97	1211.6	1686.33	-0.477088	3.57145e-06	6.1613e-05	EVM prediction Cha02g017900	GWHACFB00000002	161709527	161711412	-	1749	-	- && Q9SI61.1 RecName: Full=Amidophosphoribosyltransferase 1, chloroplastic; Short=AtATase1; Short=PRPP1; AltName: Full=Glutamine phosphoribosylpyrophosphate amidotransferase 1; Short=AtGPRAT1; Flags: Precursor && PF13537:Glutamine amidotransferase domain|PF00156:Phosphoribosyl transferase domain	Pribosyltran
Cha02g017920	AT1G59780.2	AT1G59780	0	NB-ARC domain-containing disease resistance protein	235.911	190.119	164.038	97.6034	55.2938	108.641	196.689	87.1793	1.17023	1.70505e-06	3.22715e-05	EVM prediction Cha02g017920	GWHACFB00000002	161777996	161789705	-	2127	-	- && P0C8S1.1 RecName: Full=Probable disease resistance RPP8-like protein 2 && -	-
Cha02g017940	AT1G58410.4	AT1G58410	0	Disease resistance protein (CC-NBS-LRR class) family	556.375	532.332	529.897	357.247	378.55	410.537	539.535	382.111	0.498119	5.34333e-05	0.000664576	EVM prediction Cha02g017940	GWHACFB00000002	161998955	162005264	+	687	-	- && Q9FJB5.1 RecName: Full=Disease resistance RPP8-like protein 3 && PF00931:NB-ARC domain	NB-ARC
Cha02g017950	AT1G59780.1	AT1G59780	0	NB-ARC domain-containing disease resistance protein	1263.07	1140.71	979.618	837.684	949.565	860.769	1127.8	882.673	0.353234	0.00202756	0.0144684	EVM prediction Cha02g017950	GWHACFB00000002	162005460	162006491	+	1032	-	- && P0C8S1.1 RecName: Full=Probable disease resistance RPP8-like protein 2 && -	-
Cha02g018050	AT2G21180.1	AT2G21180	0	transmembrane protein	92.9032	83.6521	122.567	49.2755	59.5472	68.9451	99.7076	59.2559	0.75439	0.00550823	0.0323667	EVM prediction Cha02g018050	GWHACFB00000002	162999046	163000679	+	435	-	- && - && -	-
Cha02g018200	AT2G16630.1	AT2G16630	0	Pollen Ole e 1 allergen and extensin family protein	665.98	940.136	1076.38	1091.64	1233.48	1229.52	894.166	1184.88	-0.404799	0.00432262	0.0267635	EVM prediction Cha02g018200	GWHACFB00000002	163109469	163127299	+	1134	-	- && - && PF01190:Pollen proteins Ole e I like	-
Cha02g018230	AT2G16600.1	ROC3	rotamase CYP 3	rotamase CYP 3	34883.6	29424.6	32007.6	22920.7	27024.9	28259.1	32105.3	26068.2	0.300534	0.00142177	0.0108146	EVM prediction Cha02g018230	GWHACFB00000002	163070100	163070780	+	555	-	- && Q39613.1 RecName: Full=Peptidyl-prolyl cis-trans isomerase; Short=PPIase; AltName: Full=Cyclophilin; AltName: Full=Cyclosporin A-binding protein; AltName: Full=Rotamase && PF00160:Cyclophilin type peptidyl-prolyl cis-trans isomerase/CLD	Pro_isomerase
Cha02g018290	AT2G21060.1	GRP2B	glycine-rich protein 2B	glycine-rich protein 2B	457.209	557.047	615.602	671.853	922.982	980.901	543.286	858.578	-0.658426	1.00112e-05	0.000154167	EVM prediction Cha02g018290	GWHACFB00000002	164197994	164201482	+	708	-	- && P27484.1 RecName: Full=Glycine-rich protein 2 && PF00098:Zinc knuckle|PF00313:'Cold-shock' DNA-binding domain	CSD
Cha02g018300	AT2G21050.1	LAX2	like AUXIN RESISTANT 2	like AUXIN RESISTANT 2	182.675	192.02	174.175	255.854	375.36	317.565	182.956	316.26	-0.788133	5.84781e-06	9.52983e-05	EVM prediction Cha02g018300	GWHACFB00000002	164206313	164210548	-	1452	-	- && Q9S836.1 RecName: Full=Auxin transporter-like protein 2; AltName: Full=AUX1-like protein 2 && PF01490:Transmembrane amino acid transporter protein	Aa_trans
Cha02g018330	AT4G34950.1	AT4G34950	0	Major facilitator superfamily protein	3215.08	2518.12	2302.06	1392.98	1421.69	1764.37	2678.42	1526.35	0.811132	1.14178e-10	5.06506e-09	EVM prediction Cha02g018330	GWHACFB00000002	164275602	164283333	-	1629	-	- && F4I9E1.1 RecName: Full=Protein NUCLEAR FUSION DEFECTIVE 4 && PF06813:Nodulin-like	-
Cha02g018370	AT2G16700.1	ADF5	actin depolymerizing factor 5	actin depolymerizing factor 5	232.78	253.808	287.527	133.612	207.352	182.809	258.038	174.591	0.567299	0.00257408	0.0176464	EVM prediction Cha02g018370	GWHACFB00000002	164386207	164391169	+	528	-	- && Q9ZNT3.1 RecName: Full=Actin-depolymerizing factor 5; Short=ADF-5; Short=AtADF5 && PF00241:Cofilin/tropomyosin-type actin-binding protein	Cofilin_ADF
Cha02g018380	AT4G34980.1	SLP2	subtilisin-like serine protease 2	subtilisin-like serine protease 2	781.848	750.018	907.736	1073.64	1321.74	1115.66	813.201	1170.34	-0.524385	6.59215e-06	0.000106061	EVM prediction Cha02g018380	GWHACFB00000002	164420374	164424324	+	2250	-	- && O49607.1 RecName: Full=Subtilisin-like protease SBT1.6; AltName: Full=Subtilase subfamily 1 member 6; Short=AtSBT1.6; AltName: Full=Subtilisin-like serine protease 2; Short=At-SLP2; Flags: Precursor && PF05922:Peptidase inhibitor I9|PF02225:PA domain|PF00082:Subtilase family	Peptidase_S8
Cha02g018390	AT2G17840.1	ERD7	EARLY-RESPONSIVE TO DEHYDRATION 7	Senescence/dehydration-associated protein-like protein	1419.64	937.284	817.423	665.219	567.825	645.577	1058.12	626.207	0.755533	3.04825e-06	5.36682e-05	EVM prediction Cha02g018390	GWHACFB00000002	164431649	164435207	+	1347	-	- && O48832.1 RecName: Full=Protein EARLY-RESPONSIVE TO DEHYDRATION 7, chloroplastic; Flags: Precursor && PF06911:Senescence-associated protein	-
Cha02g018400	AT4G38620.1	MYB4	myb domain protein 4	myb domain protein 4	554.288	466.741	552.014	319.343	289.229	368.752	524.348	325.775	0.68638	9.24951e-07	1.85371e-05	EVM prediction Cha02g018400	GWHACFB00000002	164481527	164482869	-	735	-	- && P81393.1 RecName: Full=Myb-related protein 308 && PF00249:Myb-like DNA-binding domain	Myb_DNA-binding
Cha02g018440	AT2G20980.1	MCM10	minichromosome maintenance 10	minichromosome maintenance 10	76.2015	118.824	82.9403	136.455	188.212	157.738	92.6553	160.802	-0.792209	0.000658216	0.00567539	EVM prediction Cha02g018440	GWHACFB00000002	164566269	164593627	+	1239	-	- && - && PF09329:Primase zinc finger	-
Cha02g018560	AT1G20200.1	EMB2719	EMBRYO DEFECTIVE 2719	PAM domain (PCI/PINT associated module) protein	2699.41	2548.54	2738.87	3040.87	3128.36	3236.24	2662.27	3135.15	-0.235798	0.00311209	0.0205903	EVM prediction Cha02g018560	GWHACFB00000002	164878392	164883391	-	1485	-	- && P93768.1 RecName: Full=Probable 26S proteasome non-ATPase regulatory subunit 3; Short=26S proteasome subunit S3; AltName: Full=26S proteasome regulatory subunit RPN3; AltName: Full=Nuclear antigen 21D7 && PF01399:PCI domain|PF08375:Proteasome regulatory subunit C-terminal	-
Cha02g018620	AT4G35100.2	PIP3	plasma membrane intrinsic protein 3	plasma membrane intrinsic protein 3	5458.32	5883.22	6564.27	8355.99	9671.1	8956.6	5968.6	8994.56	-0.591437	6.54234e-11	3.02081e-09	EVM prediction Cha02g018620	GWHACFB00000002	164790345	164792105	+	762	-	- && P93004.2 RecName: Full=Aquaporin PIP2-7; AltName: Full=Plasma membrane intrinsic protein 2-7; Short=AtPIP2;7; AltName: Full=Plasma membrane intrinsic protein 3; AltName: Full=Salt stress-induced major intrinsic protein; Contains: RecName: Full=Aquaporin PIP2-7, N-terminally processed && PF00230:Major intrinsic protein	-
Cha02g018660	AT4G35070.2	AT4G35070	0	SBP (S-ribonuclease binding protein) family protein	58.4559	68.4427	64.5092	40.7471	19.1402	33.4279	63.8026	31.1051	1.03125	0.00312191	0.0206408	EVM prediction Cha02g018660	GWHACFB00000002	164669246	164670152	+	810	-	- && F4IDI6.1 RecName: Full=Probable BOI-related E3 ubiquitin-protein ligase 2; AltName: Full=RING-type E3 ubiquitin transferase BRG2 && PF13920:Zinc finger, C3HC4 type (RING finger)	-
Cha02g018720	AT1G20330.1	SMT2	sterol methyltransferase 2	sterol methyltransferase 2	2178.53	2505.76	2407.11	3403.8	3266.59	3562.16	2363.8	3410.85	-0.528747	9.91755e-10	3.74666e-08	EVM prediction Cha02g018720	GWHACFB00000002	165168434	165169655	-	1032	-	- && Q39227.2 RecName: Full=24-methylenesterol C-methyltransferase 2; Short=24-sterol C-methyltransferase 2; Short=Sterol-C-methyltransferase 2; AltName: Full=Protein COTYLEDON VASCULAR PATTERN 1 && PF08241:Methyltransferase domain|PF08498:Sterol methyltransferase C-terminal	Methyltransf_11
Cha02g018730	AT5G42210.1	AT5G42210	0	Major facilitator superfamily protein	1672.26	1789.02	1489.24	2268.57	2072.46	2002.54	1650.17	2114.52	-0.358137	0.000244286	0.00245223	EVM prediction Cha02g018730	GWHACFB00000002	165184448	165190993	+	1266	-	- && A4IF94.1 RecName: Full=Hippocampus abundant transcript-like protein 1; AltName: Full=Major facilitator superfamily domain-containing 14B && PF07690:Major Facilitator Superfamily	MFS_1
Cha02g018740	AT5G40820.2	ATR	Ataxia telangiectasia-mutated and RAD3-related	Ataxia telangiectasia-mutated and RAD3-like protein	314.201	375.484	342.82	512.655	449.794	460.679	344.168	474.376	-0.462795	0.000519416	0.00466254	EVM prediction Cha02g018740	GWHACFB00000002	165279150	165298163	-	8250	-	- && Q9FKS4.2 RecName: Full=Serine/threonine-protein kinase ATR; Short=AtATR; AltName: Full=Ataxia telangiectasia-mutated and Rad3-related homolog; AltName: Full=DNA repair protein ATR; AltName: Full=Rad3-like protein; Short=AtRAD3 && PF08064:UME (NUC010) domain|PF00454:Phosphatidylinositol 3- and 4-kinase|PF02259:FAT domain	PI3_PI4_kinase
Cha02g018810	AT4G35160.1	AT4G35160	0	O-methyltransferase family protein	213.99	188.217	229.468	496.546	474.251	529.624	210.559	500.14	-1.24796	1.03076e-18	1.30033e-16	EVM prediction Cha02g018810	GWHACFB00000002	165461611	165462858	-	1035	-	- && Q6WUC2.1 RecName: Full=(R,S)-reticuline 7-O-methyltransferase; Short=7OMT && PF08100:Dimerisation domain|PF00891:O-methyltransferase	-
Cha02g018870	AT1G21590.1	AT1G21590	0	kinase with adenine nucleotide alpha hydrolases-like domain-containing protein	100.21	60.8379	44.2349	14.2141	12.7601	28.2048	68.4276	18.393	1.89489	7.28964e-06	0.000116051	EVM prediction Cha02g018870	GWHACFB00000002	165605296	165607732	+	1728	-	- && C0LGQ5.1 RecName: Full=LRR receptor-like serine/threonine-protein kinase GSO1; AltName: Full=Protein GASSHO 1; Flags: Precursor && PF00069:Protein kinase domain	Pkinase
Cha02g018880	AT4G38430.1	ROPGEF1	ROP (rho of plants) guanine nucleotide exchange factor 1	rho guanyl-nucleotide exchange factor 1	671.199	750.018	836.776	1034.79	901.715	860.769	752.664	932.423	-0.308729	0.00904523	0.0482335	EVM prediction Cha02g018880	GWHACFB00000002	165526316	165530083	-	1731	-	- && Q93ZY2.2 RecName: Full=Rop guanine nucleotide exchange factor 1; Short=AtRopGEF1; AltName: Full=Kinase partner protein-like; Short=KPP-like; AltName: Full=Rho of plants guanine nucleotide exchange factor 1 && PF03759:PRONE (Plant-specific Rop nucleotide exchanger)	DUF315
Cha02g018920	AT1G29500.1	AT1G29500	0	SAUR-like auxin-responsive protein family	60.5436	76.998	96.7637	40.7471	32.9636	29.2494	78.1018	34.32	1.18567	0.000226012	0.00229323	EVM prediction Cha02g018920	GWHACFB00000002	165771330	165776469	-	429	-	- && F4I1I4.1 RecName: Full=Auxin-responsive protein SAUR67; AltName: Full=Protein SMALL AUXIN UP RNA 67 && PF02519:Auxin responsive protein	Auxin_inducible
Cha02g019020	AT3G12500.1	HCHIB	basic chitinase	basic chitinase	253.657	177.761	176.018	90.9702	49.9771	73.1236	202.479	71.357	1.4984	9.26609e-10	3.50994e-08	EVM prediction Cha02g019020	GWHACFB00000002	166024034	166027033	-	969	-	- && Q05538.1 RecName: Full=Basic 30 kDa endochitinase; Flags: Precursor && PF00187:Chitin recognition protein|PF00182:Chitinase class I	-
Cha02g019030	AT2G17040.1	NAC036	NAC domain containing protein 36	NAC domain containing protein 36	777.673	752.869	616.523	261.539	132.918	191.166	715.688	195.208	1.87031	2.68016e-24	6.31134e-22	EVM prediction Cha02g019030	GWHACFB00000002	166021677	166023386	+	861	-	- && Q9ZVP8.2 RecName: Full=NAC domain-containing protein 35; Short=ANAC035; AltName: Full=Protein LONG VEGETATIVE PHASE 1; Short=AtLOV1 && PF02365:No apical meristem (NAM) protein	NAM
Cha02g019200	AT3G15140.1	AT3G15140	0	Polynucleotidyl transferase, ribonuclease H-like superfamily protein	795.418	894.508	926.167	1032.89	1190.94	1010.15	872.031	1077.99	-0.30495	0.00521809	0.0309645	EVM prediction Cha02g019200	GWHACFB00000002	170630352	170639091	+	1218	-	- && Q5HZL1.1 RecName: Full=ERI1 exoribonuclease 2; AltName: Full=Exonuclease domain-containing protein 1 && PF00929:Exonuclease	Exonuc_X-T
Cha02g019210	AT5G58140.7	PHOT2	phototropin 2	phototropin 2	2238.03	2159.75	1915	1767.29	1668.39	1875.1	2104.26	1770.26	0.249008	0.0082633	0.0449479	EVM prediction Cha02g019210	GWHACFB00000002	170803868	170912529	+	3096	-	- && P93025.2 RecName: Full=Phototropin-2; AltName: Full=Defective in chloroplast avoidance protein 1; AltName: Full=Non-phototropic hypocotyl 1-like protein 1; Short=AtKin7; Short=NPH1-like protein 1 && PF00069:Protein kinase domain|PF13426:PAS domain	Pkinase
Cha02g019420	AT4G35310.2	CPK5	calmodulin-domain protein kinase 5	calmodulin-domain protein kinase 5	531.323	442.976	379.682	307.024	273.279	272.647	451.327	284.317	0.664441	1.27715e-05	0.000190648	EVM prediction Cha02g019420	GWHACFB00000002	171577785	171583080	-	1698	-	- && Q38871.1 RecName: Full=Calcium-dependent protein kinase 5; AltName: Full=Calmodulin-domain protein kinase CDPK isoform 5 && PF00069:Protein kinase domain|PF13499:EF-hand domain pair	Pkinase
Cha02g019440	AT2G17265.1	HSK	homoserine kinase	homoserine kinase	116.912	110.269	102.293	183.836	166.945	138.935	109.825	163.238	-0.574097	0.00510109	0.0304684	EVM prediction Cha02g019440	GWHACFB00000002	171625424	171626765	-	1068	-	- && Q8L7R2.1 RecName: Full=Homoserine kinase; AltName: Full=Protein DOWNY MILDEW RESISTANT 1; Flags: Precursor && PF08544:GHMP kinases C terminal|PF00288:GHMP kinases N terminal domain	GHMP_kinases
Cha02g019450	AT2G17260.1	GLR2	glutamate receptor 2	glutamate receptor 2	125.263	116.923	106.901	187.626	164.818	153.56	116.362	168.668	-0.538095	0.00655013	0.0372797	EVM prediction Cha02g019450	GWHACFB00000002	171628532	171631868	-	2685	-	- && Q7XJL2.2 RecName: Full=Glutamate receptor 3.1; Short=AtGLR2; AltName: Full=Ligand-gated ion channel 3.1; Flags: Precursor && PF00060:Ligand-gated ion channel|PF01094:Receptor family ligand binding region|PF00497:Bacterial extracellular solute-binding proteins, family 3	ANF_receptor
Cha02g019510	AT2G17230.1	EXL5	EXORDIUM like 5	EXORDIUM like 5	1620.06	1814.68	1657.89	4173.26	4077.92	3819.14	1697.54	4023.44	-1.24487	2.99458e-48	2.6444e-45	EVM prediction Cha02g019510	GWHACFB00000002	171716963	171718012	+	879	-	- && Q9SII5.1 RecName: Full=Protein EXORDIUM-like 5; Flags: Precursor && PF04674:Phosphate-induced protein 1 conserved region	-
Cha03g000090	AT3G18670.2	AT3G18670	0	Ankyrin repeat family protein	426.937	550.393	375.075	578.04	676.286	629.907	450.802	628.078	-0.477977	0.00095616	0.00774854	EVM prediction Cha03g000090	GWHACFB00000003	1088785	1113688	-	2214	-	- && - && PF12796:Ankyrin repeats (3 copies)|PF13962:Domain of unknown function	-
Cha03g000210	AT2G05920.1	AT2G05920	0	Subtilase family protein	8102.41	6158.89	5093.46	4646.11	4388.42	4569.18	6451.59	4534.57	0.508463	5.18224e-05	0.000647105	EVM prediction Cha03g000210	GWHACFB00000003	2443619	2449845	+	2280	-	- && Q9ZUF6.1 RecName: Full=Subtilisin-like protease SBT1.8; AltName: Full=Subtilase subfamily 1 member 8; Short=AtSBT1.8; Flags: Precursor && PF00082:Subtilase family|PF05922:Peptidase inhibitor I9|PF02225:PA domain	Peptidase_S8
Cha03g000230	AT1G54115.1	CCX4	cation calcium exchanger 4	cation calcium exchanger 4	519.84	417.31	336.369	333.557	273.279	264.29	424.507	290.375	0.545127	0.00127487	0.00988344	EVM prediction Cha03g000230	GWHACFB00000003	2536975	2567192	-	2058	-	- && Q9SYG9.1 RecName: Full=Cation/calcium exchanger 4; Short=AtCCX4; AltName: Full=Protein CATION CALCIUM EXCHANGER 4; AltName: Full=Protein CATION EXCHANGER 10 && PF01699:Sodium/calcium exchanger protein	Na_Ca_ex
Cha03g000320	AT5G21960.1	AT5G21960	0	Integrase-type DNA-binding superfamily protein	75.1576	33.2707	43.3133	18.0045	27.6469	26.1156	50.5806	23.9223	1.08008	0.00887153	0.0475786	EVM prediction Cha03g000320	GWHACFB00000003	3065698	3081675	-	417	-	- && Q9C591.1 RecName: Full=Ethylene-responsive transcription factor ERF016 && PF00847:AP2 domain	AP2
Cha03g000330	AT5G27470.1	AT5G27470	0	seryl-tRNA synthetase / serine-tRNA ligase	1479.14	1604.6	1666.18	1945.44	1877.86	1808.24	1583.31	1877.18	-0.245384	0.00608482	0.0351262	EVM prediction Cha03g000330	GWHACFB00000003	3003155	3018968	-	1458	-	- && O81983.1 RecName: Full=Serine--tRNA ligase; AltName: Full=Seryl-tRNA synthetase; Short=SerRS; AltName: Full=Seryl-tRNA(Ser/Sec) synthetase && PF00587:tRNA synthetase class II core domain (G, H, P, S and T)|PF02403:Seryl-tRNA synthetase N-terminal domain	tRNA-synt_2b
Cha03g000380	AT1G19180.3	JAZ1	jasmonate-zim-domain protein 1	jasmonate-zim-domain protein 1	1862.24	1659.73	1719.63	1427.09	896.398	1176.25	1747.2	1166.58	0.581797	1.36987e-05	0.000202351	EVM prediction Cha03g000380	GWHACFB00000003	2821145	2874698	+	876	-	- && Q9LMA8.1 RecName: Full=Protein TIFY 10A; AltName: Full=Jasmonate ZIM domain-containing protein 1 && PF09425:Divergent CCT motif|PF06200:tify domain	Zim
Cha03g000410	AT5G20740.1	AT5G20740	0	Plant invertase/pectin methylesterase inhibitor superfamily protein	1199.39	1553.27	2089.18	2734.79	2875.28	2254.3	1613.94	2621.46	-0.699576	0.00553875	0.0325325	EVM prediction Cha03g000410	GWHACFB00000003	3555291	3568160	-	1026	-	- && P17407.1 RecName: Full=21 kDa protein; AltName: Full=1.2 protein; Flags: Precursor && PF04043:Plant invertase/pectin methylesterase inhibitor	-
Cha03g000590	AT3G43210.5	TES	TETRASPORE	ATP binding microtubule motor family protein	368.481	451.531	429.447	511.707	632.689	643.488	416.486	595.961	-0.515036	0.000147786	0.00160358	EVM prediction Cha03g000590	GWHACFB00000003	4231164	4238014	+	2826	-	- && Q8S949.1 RecName: Full=Kinesin-like protein NACK2; AltName: Full=NPK1-activating kinesin 2 && PF00225:Kinesin motor domain|PF11995:Domain of unknown function (DUF3490)	Kinesin
Cha03g000610	AT3G43190.2	SUS4	sucrose synthase 4	sucrose synthase 4	19513.8	21733.4	21272.4	24730.6	26694.2	26772.6	20839.9	26065.8	-0.322753	2.28828e-05	0.00031822	EVM prediction Cha03g000610	GWHACFB00000003	4176326	4180437	-	2418	-	- && P10691.1 RecName: Full=Sucrose synthase; AltName: Full=SS16; AltName: Full=Sucrose-UDP glucosyltransferase && PF00534:Glycosyl transferases group 1|PF00862:Sucrose synthase	Glycos_transf_1
Cha03g000660	AT3G02660.2	EMB2768	EMBRYO DEFECTIVE 2768	Tyrosyl-tRNA synthetase, class Ib, bacterial/mitochondrial	340.297	344.115	307.801	467.17	454.047	458.589	330.737	459.936	-0.476466	0.00020633	0.00212713	EVM prediction Cha03g000660	GWHACFB00000003	4424290	4426083	+	1590	-	- && Q9M876.1 RecName: Full=Tyrosine--tRNA ligase, chloroplastic/mitochondrial; AltName: Full=Protein EMBRYO DEFECTIVE 2768; AltName: Full=Protein EMBRYONIC FACTOR 31; AltName: Full=Tyrosyl-tRNA synthetase; Short=TyrRS; Flags: Precursor && PF01479:S4 domain|PF00579:tRNA synthetases class I (W and Y)	S4
Cha03g000720	AT4G33150.4	AT4G33150	0	lysine-ketoglutarate reductase/saccharopine dehydrogenase bifunctional enzyme	359.086	308.943	313.33	275.753	216.922	229.817	327.12	240.831	0.439151	0.00491847	0.0295967	EVM prediction Cha03g000720	GWHACFB00000003	4687878	4754203	-	3153	-	- && Q9SMZ4.1 RecName: Full=Alpha-aminoadipic semialdehyde synthase; AltName: Full=cAt-LKR/SDH; Short=LKR/SDH; Includes: RecName: Full=Lysine ketoglutarate reductase; Short=LKR; Includes: RecName: Full=Saccharopine dehydrogenase; AltName: Full=cAt-SDH; Short=SDH && PF05222:Alanine dehydrogenase/PNT, N-terminal domain|PF16653:Saccharopine dehydrogenase C-terminal domain|PF03435:Saccharopine dehydr…	Saccharop_dh
Cha03g000730	AT2G26440.1	AT2G26440	0	Plant invertase/pectin methylesterase inhibitor superfamily	364.306	319.399	228.547	190.469	182.895	176.541	304.084	183.302	0.728109	7.72996e-05	0.000913565	EVM prediction Cha03g000730	GWHACFB00000003	4852371	4899759	+	1485	-	- && O48711.1 RecName: Full=Probable pectinesterase/pectinesterase inhibitor 12; Includes: RecName: Full=Pectinesterase inhibitor 12; AltName: Full=Pectin methylesterase inhibitor 12; Includes: RecName: Full=Pectinesterase 12; Short=PE 12; AltName: Full=Pectin methylesterase 12; Short=AtPME12; Flags: Precursor && PF04043:Plant invertase/pectin methylesterase inhibitor|PF01095:Pectinesterase	-
Cha03g000830	AT5G11090.1	AT5G11090	0	serine-rich protein-like protein	1806.91	1277.6	1396.16	404.628	337.08	391.734	1493.56	377.814	1.98164	1.82806e-48	1.66636e-45	EVM prediction Cha03g000830	GWHACFB00000003	6540846	6551929	+	717	-	- && - && -	-
Cha03g000890	AT5G57150.5	AT5G57150	0	basic helix-loop-helix (bHLH) DNA-binding superfamily protein	941.558	597.923	533.583	214.159	119.094	195.344	691.021	176.199	1.9704	2.22984e-08	6.45047e-07	EVM prediction Cha03g000890	GWHACFB00000003	6885515	6891933	+	702	-	- && Q2HIV9.1 RecName: Full=Transcription factor bHLH35; AltName: Full=Basic helix-loop-helix protein 35; Short=AtbHLH35; Short=bHLH 35; AltName: Full=Transcription factor EN 41; AltName: Full=bHLH transcription factor bHLH035 && PF00010:Helix-loop-helix DNA-binding domain	HLH
Cha03g000930	AT1G16860.1	AT1G16860	0	Ubiquitin-specific protease family C19-related protein	723.392	742.413	735.404	970.349	886.828	846.144	733.736	901.107	-0.29686	0.00443063	0.0272888	EVM prediction Cha03g000930	GWHACFB00000003	6978661	6995824	-	1026	-	- && Q9FZ45.1 RecName: Full=Uncharacterized membrane protein At1g16860 && -	-
Cha03g001000	AT4G29950.1	AT4G29950	0	Ypt/Rab-GAP domain of gyp1p superfamily protein	2240.11	1905.94	1962	1564.5	1610.96	1512.61	2036.02	1562.69	0.381345	4.61391e-05	0.000584925	EVM prediction Cha03g001000	GWHACFB00000003	7177278	7182869	-	2511	-	- && Q92609.1 RecName: Full=TBC1 domain family member 5 && PF00566:Rab-GTPase-TBC domain	TBC
Cha03g001010	AT4G30020.4	AT4G30020	0	PA-domain containing subtilase family protein	2389.39	2981.06	3313.93	4133.46	3748.28	3378.31	2894.79	3753.35	-0.374498	0.00112726	0.00888646	EVM prediction Cha03g001010	GWHACFB00000003	7294123	7311561	+	2571	-	- && Q9SZV5.1 RecName: Full=Subtilisin-like protease SBT2.6; AltName: Full=Subtilase subfamily 2 member 6; Short=AtSBT2.6; Flags: Precursor && PF02225:PA domain|PF06280:Fn3-like domain|PF05922:Peptidase inhibitor I9|PF00082:Subtilase family	Peptidase_S8
Cha03g001120	AT4G30110.2	HMA2	heavy metal atpase 2	heavy metal atpase 2	342.385	383.089	449.721	468.117	523.165	528.579	391.732	506.62	-0.369036	0.00698551	0.0392205	EVM prediction Cha03g001120	GWHACFB00000003	8189068	8200395	-	2403	-	- && Q9SZW4.1 RecName: Full=Cadmium/zinc-transporting ATPase HMA2; AltName: Full=Cadmium/zinc-transporting ATPase 3; AltName: Full=Protein HEAVY METAL ATPASE 2 && PF00122:E1-E2 ATPase|PF00702:haloacid dehalogenase-like hydrolase	E1-E2_ATPase
Cha03g001330	AT1G34320.2	AT1G34320	0	Ikzf5 (DUF668)	387.271	378.336	297.664	230.268	221.175	211.014	354.423	220.819	0.681054	1.4596e-05	0.000213375	EVM prediction Cha03g001330	GWHACFB00000003	9365130	9372329	+	1695	-	- && - && PF11961:Domain of unknown function (DUF3475)|PF05003:Protein of unknown function (DUF668)	-
Cha03g001490	AT2G24490.2	RPA2	replicon protein A2	replicon protein A2	327.771	367.879	378.761	502.231	512.531	450.232	358.137	488.332	-0.446487	0.000611683	0.0053398	EVM prediction Cha03g001490	GWHACFB00000003	11060755	11074074	-	834	-	- && Q9ZQ19.2 RecName: Full=Replication protein A 32 kDa subunit A; Short=AtRPA32A; Short=RP-A p32 A; AltName: Full=DNA replication protein A2 subunit A; AltName: Full=Protein SUPPRESSOR OF ROS1; AltName: Full=Replication factor A protein 2 A; Short=AtRPA2 A; Short=RF-A protein 2 A; AltName: Full=Replicon protein A2 A && PF08784:Replication protein A C terminal|PF01336:OB-fold nucleic acid bindin…	tRNA_anti
Cha03g001520	AT4G30210.3	ATR2	P450 reductase 2	P450 reductase 2	1890.42	2012.4	1807.18	2547.16	2268.11	2164.46	1903.34	2326.58	-0.290034	0.001908	0.0137682	EVM prediction Cha03g001520	GWHACFB00000003	11299293	11305251	+	2133	-	- && Q05001.1 RecName: Full=NADPH--cytochrome P450 reductase; Short=CPR; Short=P450R && PF00667:FAD binding domain|PF00258:Flavodoxin|PF00175:Oxidoreductase NAD-binding domain	NAD_binding_1
Cha03g001650	AT3G21240.1	4CL2	4-coumarate:CoA ligase 2	4-coumarate:CoA ligase 2	1459.31	1577.98	1604.43	2366.17	2060.76	1961.8	1547.24	2129.58	-0.460963	2.25449e-06	4.12345e-05	EVM prediction Cha03g001650	GWHACFB00000003	12192936	12202285	+	1632	-	- && O24146.1 RecName: Full=4-coumarate--CoA ligase 2; Short=4CL 2; AltName: Full=4-coumaroyl-CoA synthase 2 && PF00501:AMP-binding enzyme|PF13193:AMP-binding enzyme C-terminal domain	AMP-binding
Cha03g001670	AT4G25810.1	XTR6	xyloglucan endotransglycosylase 6	xyloglucan endotransglycosylase 6	1637.81	1158.77	848.756	651.953	380.677	314.431	1215.11	449.02	1.43574	0.000797258	0.00665355	EVM prediction Cha03g001670	GWHACFB00000003	12692924	12693979	-	870	-	- && Q38910.1 RecName: Full=Probable xyloglucan endotransglucosylase/hydrolase protein 23; Short=At-XTH23; Short=XTH-23; Flags: Precursor && PF00722:Glycosyl hydrolases family 16|PF06955:Xyloglucan endo-transglycosylase (XET) C-terminus	-
Cha03g001680	AT4G25810.1	XTR6	xyloglucan endotransglycosylase 6	xyloglucan endotransglycosylase 6	17.7456	19.9624	8.29403	5.68564	0	2.08925	15.334	2.59163	2.52968	0.0048305	0.0292009	EVM prediction Cha03g001680	GWHACFB00000003	12600144	12601174	-	822	-	- && Q38910.1 RecName: Full=Probable xyloglucan endotransglucosylase/hydrolase protein 23; Short=At-XTH23; Short=XTH-23; Flags: Precursor && PF00722:Glycosyl hydrolases family 16|PF06955:Xyloglucan endo-transglycosylase (XET) C-terminus	-
Cha03g001720	AT4G25810.1	XTR6	xyloglucan endotransglycosylase 6	xyloglucan endotransglycosylase 6	54.2805	55.1344	81.0972	20.8473	31.9003	38.651	63.504	30.4662	1.06665	0.00277086	0.018727	EVM prediction Cha03g001720	GWHACFB00000003	12511513	12524653	+	1389	-	- && Q38910.1 RecName: Full=Probable xyloglucan endotransglucosylase/hydrolase protein 23; Short=At-XTH23; Short=XTH-23; Flags: Precursor && PF06955:Xyloglucan endo-transglycosylase (XET) C-terminus|PF00722:Glycosyl hydrolases family 16|PF13855:Leucine rich repeat	-
Cha03g001760	AT3G26040.1	AT3G26040	0	HXXXD-type acyl-transferase family protein	19.8333	38.0237	23.039	123.189	99.9542	74.1682	26.9653	99.1037	-1.87575	2.02338e-08	5.88239e-07	EVM prediction Cha03g001760	GWHACFB00000003	13462040	13463464	-	1290	-	- && Q70PR7.2 RecName: Full=Vinorine synthase && PF02458:Transferase family	-
Cha03g001780	AT4G30310.2	AT4G30310	0	FGGY family of carbohydrate kinase	584.559	544.69	575.975	481.384	399.817	447.099	568.408	442.766	0.359202	0.00350134	0.022564	EVM prediction Cha03g001780	GWHACFB00000003	13344189	13375328	+	1800	-	- && Q6DCD1.2 RecName: Full=FGGY carbohydrate kinase domain-containing protein && PF00370:FGGY family of carbohydrate kinases, N-terminal domain|PF02782:FGGY family of carbohydrate kinases, C-terminal domain	FGGY_N
Cha03g001790	AT1G16360.2	AT1G16360	0	LEM3 (ligand-effect modulator 3) family protein / CDC50 family protein	31.3157	25.666	37.7839	61.5944	71.244	54.3204	31.5885	62.3862	-0.980275	0.0033971	0.0220375	EVM prediction Cha03g001790	GWHACFB00000003	13333575	13344100	+	1068	-	- && Q8L8W0.1 RecName: Full=ALA-interacting subunit 5; Short=AtALIS5 && PF03381:LEM3 (ligand-effect modulator 3) family / CDC50 family	-
Cha03g001840	AT3G26040.1	AT3G26040	0	HXXXD-type acyl-transferase family protein	217.122	289.931	317.938	692.7	642.259	718.7	274.997	684.553	-1.31325	9.71394e-20	1.39338e-17	EVM prediction Cha03g001840	GWHACFB00000003	13737257	13738970	+	1386	-	- && Q70PR7.2 RecName: Full=Vinorine synthase && PF02458:Transferase family	-
Cha03g001900	AT5G17050.1	UGT78D2	UDP-glucosyl transferase 78D2	UDP-glucosyl transferase 78D2	1067.86	1398.32	1455.14	3207.65	3365.48	3107.75	1307.11	3226.96	-1.30294	2.44776e-32	1.13391e-29	EVM prediction Cha03g001900	GWHACFB00000003	15779911	15787610	-	1365	-	- && Q9SBQ8.1 RecName: Full=Kaempferol 3-O-beta-D-galactosyltransferase; Short=F3GalTase; Flags: Precursor && PF00201:UDP-glucoronosyl and UDP-glucosyl transferase	UDPGT
Cha03g001920	AT5G17030.1	UGT78D3	UDP-glucosyl transferase 78D3	UDP-glucosyl transferase 78D3	5.21928	7.60474	3.68624	36.009	53.1672	38.651	5.50342	42.6091	-2.95275	5.68529e-08	1.49586e-06	EVM prediction Cha03g001920	GWHACFB00000003	15992071	16024647	+	1038	-	- && Q9SBQ8.1 RecName: Full=Kaempferol 3-O-beta-D-galactosyltransferase; Short=F3GalTase; Flags: Precursor && PF00201:UDP-glucoronosyl and UDP-glucosyl transferase	UDPGT
Cha03g001980	AT4G25770.2	AT4G25770	0	alpha/beta-Hydrolases superfamily protein	484.349	497.16	451.564	320.291	319.003	340.547	477.691	326.614	0.54841	1.83981e-05	0.000263104	EVM prediction Cha03g001980	GWHACFB00000003	16679165	16708323	+	1161	-	- && P53118.1 RecName: Full=Putative lipase ROG1; AltName: Full=Revertant of glycogen synthase kinase mutation protein 1 && PF05057:Putative serine esterase (DUF676)	-
Cha03g002000	AT5G57630.3	CIPK21	CBL-interacting protein kinase 21	CBL-interacting protein kinase 21	287.06	412.557	282.919	493.703	500.835	447.099	327.512	480.545	-0.552633	0.000422517	0.00391715	EVM prediction Cha03g002000	GWHACFB00000003	16729579	16734887	-	879	-	- && Q94CG0.1 RecName: Full=CBL-interacting serine/threonine-protein kinase 21; AltName: Full=SNF1-related kinase 3.4; AltName: Full=SOS2-like protein kinase PKS23 && PF00069:Protein kinase domain|PF03822:NAF domain	Pkinase
Cha03g002010	AT4G15560.1	CLA1	CLOROPLASTOS ALTERADOS 1	Deoxyxylulose-5-phosphate synthase	713.997	596.972	469.995	313.658	132.918	208.925	593.655	218.5	1.44078	0.000170046	0.00180374	EVM prediction Cha03g002010	GWHACFB00000003	17166163	17176671	+	2202	-	- && Q6YU51.1 RecName: Full=Probable 1-deoxy-D-xylulose-5-phosphate synthase 2, chloroplastic; Short=1-deoxyxylulose-5-phosphate synthase; Short=DXP synthase; Short=DXPS; Flags: Precursor && PF13292:1-deoxy-D-xylulose-5-phosphate synthase|PF02779:Transketolase, pyrimidine binding domain|PF02780:Transketolase, C-terminal domain	-
Cha03g002030	AT5G57655.2	AT5G57655	0	xylose isomerase family protein	3167.06	2876.49	3363.69	2133.06	2141.57	2368.16	3135.75	2214.26	0.502119	3.3538e-08	9.30958e-07	EVM prediction Cha03g002030	GWHACFB00000003	17005948	17027127	+	1383	-	- && Q9FKK7.2 RecName: Full=Xylose isomerase && -	-
Cha03g002100	AT2G18700.1	TPS11	trehalose phosphatase/synthase 11	trehalose phosphatase/synthase 11	1043.86	611.231	440.505	161.093	80.8141	131.622	698.531	124.51	2.48691	4.99875e-08	1.33259e-06	EVM prediction Cha03g002100	GWHACFB00000003	17972836	17988574	-	3147	-	- && Q9ZV48.1 RecName: Full=Probable alpha,alpha-trehalose-phosphate synthase [UDP-forming] 11; AltName: Full=Trehalose-6-phosphate synthase 11; Short=AtTPS11 && PF02358:Trehalose-phosphatase|PF00982:Glycosyltransferase family 20	-
Cha03g002160	AT5G48110.1	AT5G48110	0	Terpenoid cyclases/Protein prenyltransferases superfamily protein	14.614	19.9624	31.333	45.4851	51.0405	54.3204	21.9698	50.282	-1.18599	0.00261554	0.0178742	EVM prediction Cha03g002160	GWHACFB00000003	18513951	18521434	-	1470	-	- && Q6Q3H3.1 RecName: Full=(-)-germacrene D synthase && PF01397:Terpene synthase, N-terminal domain|PF03936:Terpene synthase family, metal binding domain	-
Cha03g002190	AT4G30380.2	AT4G30380	0	Barwin-related endoglucanase	29.228	35.1719	35.0193	13.2665	9.57009	7.31236	33.1397	10.0496	1.71555	0.000630392	0.00547269	EVM prediction Cha03g002190	GWHACFB00000003	18811971	18813915	+	366	-	- && Q9ZP41.1 RecName: Full=EG45-like domain containing protein; AltName: Full=Blight-associated protein p12; AltName: Full=Plant natriuretic peptide; Short=PNP; Flags: Precursor && PF03330:Rare lipoprotein A (RlpA)-like double-psi beta-barrel	-
Cha03g002280	AT1G28240.1	AT1G28240	0	strawberry notch protein (DUF616)	170.149	152.095	130.861	103.289	99.9542	97.1499	151.035	100.131	0.590882	0.00490415	0.0295294	EVM prediction Cha03g002280	GWHACFB00000003	20436363	20441166	-	390	-	- && - && PF04765:Protein of unknown function (DUF616)	-
Cha03g002320	AT4G30420.2	UMAMIT34	Usually multiple acids move in and out Transporters 34	nodulin MtN21 /EamA-like transporter family protein	246.35	225.29	270.938	58.7516	62.7372	100.284	247.526	73.9242	1.74652	2.21413e-15	1.91336e-13	EVM prediction Cha03g002320	GWHACFB00000003	20688892	20702161	+	1110	-	- && Q9M0B8.1 RecName: Full=WAT1-related protein At4g30420 && PF00892:EamA-like transporter family	DUF6
Cha03g002370	AT4G28050.1	TET7	tetraspanin7	tetraspanin7	4591.92	4096.1	3724.94	2530.11	2166.03	2276.23	4137.66	2324.12	0.831614	2.48137e-17	2.61636e-15	EVM prediction Cha03g002370	GWHACFB00000003	20827751	20829669	-	810	-	- && Q9SUD4.1 RecName: Full=Tetraspanin-7 && PF00335:Tetraspanin family	Tetraspannin
Cha03g002570	0	0	0	0	59.4998	104.565	105.058	39.7995	43.5971	56.4096	89.7076	46.602	0.949749	0.00205212	0.014622	EVM prediction Cha03g002570	GWHACFB00000003	23841775	23842269	-	417	-	- && - && -	-
Cha03g002590	0	0	0	0	17.7456	19.0119	29.4899	1.89521	2.12669	2.08925	22.0824	2.03705	3.44327	2.73778e-05	0.000370874	EVM prediction Cha03g002590	GWHACFB00000003	24032168	24036213	+	489	-	- && - && -	-
Cha03g002740	AT4G28070.1	AT4G28070	0	AFG1-like ATPase family protein	69.9383	104.565	72.8032	123.189	149.931	129.533	82.4356	134.218	-0.700854	0.0031256	0.0206555	EVM prediction Cha03g002740	GWHACFB00000003	25950524	25964933	-	1743	-	- && Q8WV93.2 RecName: Full=Lactation elevated protein 1; AltName: Full=Protein AFG1 homolog && PF13359:DDE superfamily endonuclease|PF03969:AFG1-like ATPase	AFG1_ATPase
Cha03g002770	AT2G23910.1	AT2G23910	0	NAD(P)-binding Rossmann-fold superfamily protein	131.526	244.302	203.665	452.008	452.984	405.314	193.164	436.769	-1.17419	2.02691e-10	8.62596e-09	EVM prediction Cha03g002770	GWHACFB00000003	26334084	26341617	-	897	-	- && Q500U8.1 RecName: Full=Tetraketide alpha-pyrone reductase 1; AltName: Full=Protein DIHYDROFLAVONOL 4-REDUCTASE-LIKE 1 && PF01073:3-beta hydroxysteroid dehydrogenase/isomerase family	-
Cha03g002830	AT5G45470.1	AT5G45470	0	transmembrane protein, putative (DUF594)	655.542	458.186	526.21	115.608	135.045	173.407	546.646	141.353	1.95272	6.56285e-28	2.08374e-25	EVM prediction Cha03g002830	GWHACFB00000003	28574382	28582635	+	1653	-	- && - && PF13968:Domain of unknown function (DUF4220)	-
Cha03g003050	0	0	0	0	235.911	240.5	238.684	164.883	143.551	132.667	238.365	147.034	0.695376	6.14253e-05	0.000750435	EVM prediction Cha03g003050	GWHACFB00000003	31024619	31029015	+	315	-	- && - && -	-
Cha03g003090	AT1G72210.1	AT1G72210	0	basic helix-loop-helix (bHLH) DNA-binding superfamily protein	182.675	195.822	239.605	275.753	306.243	316.521	206.034	299.506	-0.537206	0.00100761	0.00810541	EVM prediction Cha03g003090	GWHACFB00000003	30815093	30817656	+	606	-	- && Q9C7T4.1 RecName: Full=Transcription factor bHLH96; AltName: Full=Basic helix-loop-helix protein 96; Short=AtbHLH96; Short=bHLH 96; AltName: Full=Transcription factor EN 15; AltName: Full=bHLH transcription factor bHLH096 && PF00010:Helix-loop-helix DNA-binding domain	HLH
Cha03g003100	AT5G65380.1	AT5G65380	0	MATE efflux family protein	202.508	250.956	227.625	278.596	315.813	309.208	227.03	301.206	-0.405909	0.00911917	0.0485216	EVM prediction Cha03g003100	GWHACFB00000003	30681608	30705425	+	1266	-	- && Q9FKQ1.1 RecName: Full=Protein DETOXIFICATION 27; Short=AtDTX27; AltName: Full=Multidrug and toxic compound extrusion protein 27; Short=MATE protein 27 && PF01554:MatE	MatE
Cha03g003190	AT4G30780.1	AT4G30780	0	ATP-dependent DNA helicase	744.269	624.539	624.817	490.86	509.341	578.721	664.542	526.307	0.336081	0.00686969	0.0386932	EVM prediction Cha03g003190	GWHACFB00000003	32701830	32707300	-	1578	-	- && - && -	-
Cha03g003210	AT4G30790.1	AT4G30790	0	autophagy-like protein	553.244	555.146	505.015	393.256	413.64	388.6	537.801	398.499	0.432329	0.000376112	0.00354391	EVM prediction Cha03g003210	GWHACFB00000003	32522138	32547503	+	3570	-	- && Q9SUG7.1 RecName: Full=Autophagy-related protein 11 && PF10377:Autophagy-related protein 11|PF04108:Autophagy protein Apg17	-
Cha03g003420	AT4G30710.3	QWRF8	QWRF domain containing 8	QWRF motif protein (DUF566)	534.454	643.551	536.348	882.221	799.634	751.084	571.451	810.98	-0.505218	2.67368e-05	0.000364492	EVM prediction Cha03g003420	GWHACFB00000003	35847681	35879821	+	1905	-	- && Q9SUH5.1 RecName: Full=AUGMIN subunit 8; AltName: Full=QWRF motif-containing protein 8; AltName: Full=ROP1 enhancer 2 && PF04484:Family of unknown function (DUF566)	-
Cha03g003560	AT3G55440.1	TPI	triosephosphate isomerase	triosephosphate isomerase	705.647	461.037	330.84	198.997	189.275	185.943	499.175	191.405	1.38105	4.45228e-11	2.11806e-09	EVM prediction Cha03g003560	GWHACFB00000003	38177127	38180179	+	678	-	- && P48494.3 RecName: Full=Triosephosphate isomerase, cytosolic; Short=TIM; Short=Triose-phosphate isomerase && PF02181:Formin Homology 2 Domain|PF00121:Triosephosphate isomerase	FH2
Cha03g003570	AT1G04900.1	AT1G04900	0	NADH dehydrogenase ubiquinone complex I, assembly factor-like protein (DUF185)	310.025	210.081	127.175	93.813	56.3572	81.4806	215.76	77.2169	1.47762	1.67384e-07	3.98142e-06	EVM prediction Cha03g003570	GWHACFB00000003	38175316	38176416	+	453	-	- && - && -	-
Cha03g003680	AT2G24230.1	AT2G24230	0	Leucine-rich repeat protein kinase family protein	615.875	570.356	524.367	712.6	781.557	801.226	570.199	765.127	-0.424607	0.000209772	0.00215868	EVM prediction Cha03g003680	GWHACFB00000003	39440743	39443311	-	2466	-	- && C0LGK9.1 RecName: Full=Probable LRR receptor-like serine/threonine-protein kinase At2g24230; Flags: Precursor && PF07714:Protein tyrosine kinase|PF13855:Leucine rich repeat	Pkinase_Tyr
Cha03g004150	AT2G24300.3	AT2G24300	0	Calmodulin-binding protein	1742.2	1449.65	1008.19	487.069	439.161	475.303	1400.01	467.178	1.58245	1.88244e-24	4.47008e-22	EVM prediction Cha03g004150	GWHACFB00000003	47338560	47347272	+	1809	-	- && F4IPM3.1 RecName: Full=Calmodulin-binding protein 60 E && PF07887:Calmodulin binding protein-like	-
Cha03g004300	AT1G80710.1	DRS1	DROUGHT SENSITIVE 1	DROUGHT SENSITIVE 1	130.482	122.626	150.214	217.002	203.099	223.549	134.441	214.55	-0.673662	0.000197223	0.00205046	EVM prediction Cha03g004300	GWHACFB00000003	49838689	49846669	-	975	-	- && Q75BS7.1 RecName: Full=DNA damage-binding protein CMR1 && -	-
Cha03g004320	AT1G80710.1	DRS1	DROUGHT SENSITIVE 1	DROUGHT SENSITIVE 1	66.8068	49.4308	63.5876	105.184	93.5742	110.73	59.9417	103.163	-0.785057	0.00218674	0.0154251	EVM prediction Cha03g004320	GWHACFB00000003	50040869	50041678	+	729	-	- && Q4KLQ5.1 RecName: Full=WD repeat-containing protein 76 && -	-
Cha03g004400	AT2G07690.1	MCM5	MINICHROMOSOME MAINTENANCE 5	Minichromosome maintenance (MCM2/3/5) family protein	1050.12	1383.11	1389.71	2321.63	2732.79	2564.55	1274.31	2539.66	-0.993963	2.89123e-18	3.47661e-16	EVM prediction Cha03g004400	GWHACFB00000003	50250701	50277903	-	2175	-	- && O80786.1 RecName: Full=DNA replication licensing factor MCM5; AltName: Full=Minichromosome maintenance protein 5; Short=AtMCM5 && PF00493:MCM2/3/5 family|PF14551:MCM N-terminal domain	MCM
Cha03g004450	AT5G35180.2	AT5G35180	0	ENHANCED DISEASE RESISTANCE protein (DUF1336)	611.7	614.083	593.484	507.917	415.767	419.938	606.422	447.874	0.435771	0.000448317	0.00412253	EVM prediction Cha03g004450	GWHACFB00000003	50628203	50737984	-	2250	-	- && F4JSE7.1 RecName: Full=Protein ENHANCED DISEASE RESISTANCE 2 && PF07059:Protein of unknown function (DUF1336)|PF01852:START domain	START
Cha03g004460	AT4G02040.1	AT4G02040	0	hypothetical protein	386.227	388.792	260.801	266.277	255.202	203.701	345.273	241.727	0.512499	0.00432825	0.0267807	EVM prediction Cha03g004460	GWHACFB00000003	50809285	50814287	+	957	-	- && Q94AZ2.2 RecName: Full=Sugar transport protein 13; AltName: Full=Hexose transporter 13; AltName: Full=Multicopy suppressor of snf4 deficiency protein 1 && -	-
Cha03g004480	AT5G43060.1	RD21B	esponsive to dehydration 21B	Granulin repeat cysteine protease family protein	773.497	724.352	771.345	531.607	528.481	586.033	756.398	548.707	0.463225	2.70664e-05	0.000368066	EVM prediction Cha03g004480	GWHACFB00000003	50853032	50863216	-	1410	-	- && Q9FMH8.1 RecName: Full=Probable cysteine protease RD21B; Flags: Precursor && PF00112:Papain family cysteine protease|PF00396:Granulin|PF08246:Cathepsin propeptide inhibitor domain (I29)	Peptidase_C1
Cha03g004490	AT5G38260.1	AT5G38260	0	Protein kinase superfamily protein	67.8506	71.2944	80.1757	18.9521	18.0768	31.3387	73.1069	22.7892	1.68515	1.42938e-06	2.74771e-05	EVM prediction Cha03g004490	GWHACFB00000003	51275470	51343350	+	912	-	- && - && PF13947:Wall-associated receptor kinase galacturonan-binding	-
Cha03g004500	AT5G53110.1	AT5G53110	0	RING/U-box superfamily protein	188.938	164.453	130.861	52.1183	47.8504	62.6774	161.417	54.2154	1.57259	1.30807e-10	5.72188e-09	EVM prediction Cha03g004500	GWHACFB00000003	51222814	51225405	-	951	-	- && F4HQ22.1 RecName: Full=LEAF RUST 10 DISEASE-RESISTANCE LOCUS RECEPTOR-LIKE PROTEIN KINASE-like 2.4; AltName: Full=Probable receptor-like serine/threonine-protein kinase LRK10L-2.4; Flags: Precursor && PF13947:Wall-associated receptor kinase galacturonan-binding	-
Cha03g004530	AT3G49210.2	AT3G49210	0	O-acyltransferase (WSD1-like) family protein	3247.44	4716.84	5059.36	9491.22	7217.97	6082.84	4341.21	7597.34	-0.807367	0.00230798	0.0161313	EVM prediction Cha03g004530	GWHACFB00000003	52137225	52358858	-	1227	-	- && Q93ZR6.1 RecName: Full=O-acyltransferase WSD1; AltName: Full=Diacylglycerol O-acyltransferase; Short=DGAT; AltName: Full=Long-chain-alcohol O-fatty-acyltransferase; AltName: Full=Wax synthase; Short=WS && PF03007:Wax ester synthase-like Acyl-CoA acyltransferase domain|PF06974:Protein of unknown function (DUF1298)	-
Cha03g004570	AT1G74170.2	RLP13	receptor like protein 13	receptor like protein 13	236.955	243.352	161.273	42.6423	56.3572	61.6327	213.86	53.5441	2.0006	1.28741e-16	1.25015e-14	EVM prediction Cha03g004570	GWHACFB00000003	53591116	53593747	+	723	-	- && - && PF08263:Leucine rich repeat N-terminal domain	LRRNT_2
Cha03g004610	AT5G11070.1	AT5G11070	0	hypothetical protein	1813.18	1030.44	731.718	245.43	261.582	240.263	1191.78	249.092	2.25818	7.024e-09	2.22643e-07	EVM prediction Cha03g004610	GWHACFB00000003	54971797	54977399	-	621	-	- && - && -	-
Cha03g004630	0	0	0	0	1466.62	1810.88	1734.37	2272.36	2339.35	2316.97	1670.62	2309.56	-0.466645	1.25516e-06	2.45017e-05	EVM prediction Cha03g004630	GWHACFB00000003	55546267	55549011	+	1704	-	- && - && -	-
Cha03g004690	AT1G64660.1	MGL	methionine gamma-lyase	methionine gamma-lyase	1217.14	1140.71	1017.4	798.832	778.367	710.343	1125.08	762.514	0.560341	2.13357e-07	4.94995e-06	EVM prediction Cha03g004690	GWHACFB00000003	57685030	57696320	+	1359	-	- && Q9SGU9.1 RecName: Full=Methionine gamma-lyase; Short=AtMGL; AltName: Full=L-methioninase && PF01053:Cys/Met metabolism PLP-dependent enzyme	Cys_Met_Meta_PP
Cha03g004810	AT1G32860.1	AT1G32860	0	Glycosyl hydrolase superfamily protein	1793.34	2124.57	2285.47	3641.65	3160.26	3079.55	2067.8	3293.82	-0.671425	1.59133e-10	6.89692e-09	EVM prediction Cha03g004810	GWHACFB00000003	61355896	61378287	-	1404	-	- && Q8L868.1 RecName: Full=Glucan endo-1,3-beta-glucosidase 11; AltName: Full=(1->3)-beta-glucan endohydrolase 11; Short=(1->3)-beta-glucanase 11; AltName: Full=Beta-1,3-endoglucanase 11; Short=Beta-1,3-glucanase 11; Flags: Precursor && PF00332:Glycosyl hydrolases family 17	Glyco_hydro_17
Cha03g004860	AT4G29000.1	AT4G29000	0	Tesmin/TSO1-like CXC domain-containing protein	229.648	236.698	190.763	162.041	140.361	149.381	219.036	150.594	0.538548	0.00276519	0.0187008	EVM prediction Cha03g004860	GWHACFB00000003	62026977	62037657	-	567	-	- && Q9SZD1.1 RecName: Full=Protein tesmin/TSO1-like CXC 5; Short=AtTCX5 && PF03638:Tesmin/TSO1-like CXC domain, cysteine-rich domain	-
Cha03g004870	AT3G53310.1	AT3G53310	0	AP2/B3-like transcriptional factor family protein	937.383	840.324	859.815	683.224	632.689	701.986	879.174	672.633	0.385642	0.000304332	0.00294817	EVM prediction Cha03g004870	GWHACFB00000003	61993519	62000825	-	1413	-	- && Q2QMT7.1 RecName: Full=B3 domain-containing protein Os12g0591400 && PF02362:B3 DNA binding domain	B3
Cha03g005110	AT2G30050.1	AT2G30050	0	transducin family protein / WD-40 repeat family protein	289.148	313.696	317.016	415.999	404.07	388.6	306.62	402.89	-0.393485	0.00311692	0.0206175	EVM prediction Cha03g005110	GWHACFB00000003	67200073	67206537	-	948	-	- && O64740.1 RecName: Full=Protein transport protein SEC13 homolog B; AltName: Full=SEC13-like protein B && -	-
Cha03g005170	AT1G17840.1	ABCG11	ATP-binding cassette G11	white-brown complex-like protein	3280.84	3749.14	3868.71	4979.67	4735.07	4216.1	3632.89	4643.61	-0.35401	0.000158235	0.00169757	EVM prediction Cha03g005170	GWHACFB00000003	66532710	66541911	-	2112	-	- && Q8RXN0.1 RecName: Full=ABC transporter G family member 11; Short=ABC transporter ABCG.11; Short=AtABCG11; AltName: Full=Protein CUTICULAR DEFECT AND ORGAN FUSION 1; AltName: Full=Protein DESPERADO; AltName: Full=Protein PERMEABLE LEAVES 1; AltName: Full=White-brown complex homolog protein 11; Short=AtWBC11 && PF01061:ABC-2 type transporter|PF00005:ABC transporter	ABC2_membrane
Cha03g005190	AT5G24760.1	AT5G24760	0	GroES-like zinc-binding dehydrogenase family protein	264.096	302.288	286.605	370.514	398.754	363.529	284.33	377.599	-0.408212	0.00325126	0.0212623	EVM prediction Cha03g005190	GWHACFB00000003	67574807	67601285	+	1146	-	- && Q8LEB2.2 RecName: Full=Alcohol dehydrogenase-like 6 && PF00107:Zinc-binding dehydrogenase|PF08240:Alcohol dehydrogenase GroES-like domain	ADH_zinc_N
Cha03g005240	AT1G17420.1	LOX3	lipoxygenase 3	lipoxygenase 3	1555.35	1331.78	1074.54	836.736	407.26	645.577	1320.55	629.858	1.06754	0.00088957	0.00730528	EVM prediction Cha03g005240	GWHACFB00000003	72611958	72618153	-	2739	-	- && O24371.1 RecName: Full=Linoleate 13S-lipoxygenase 3-1, chloroplastic; Flags: Precursor && PF00305:Lipoxygenase|PF01477:PLAT/LH2 domain	Lipoxygenase
Cha03g005340	AT1G72730.1	AT1G72730	0	DEA(D/H)-box RNA helicase family protein	728.611	664.464	643.248	922.021	825.154	924.491	678.775	890.555	-0.392769	0.000293383	0.00285778	EVM prediction Cha03g005340	GWHACFB00000003	74460929	74463740	+	654	-	- && Q40468.1 RecName: Full=Eukaryotic initiation factor 4A-15; Short=eIF-4A-15; AltName: Full=ATP-dependent RNA helicase eIF4A-15 && PF00271:Helicase conserved C-terminal domain	Helicase_C
Cha03g005400	AT1G72820.2	AT1G72820	0	Mitochondrial substrate carrier family protein	1556.39	1200.6	1069.93	455.798	481.694	537.981	1275.64	491.825	1.37473	7.91219e-24	1.74674e-21	EVM prediction Cha03g005400	GWHACFB00000003	74126041	74127123	-	915	-	- && Q54VX4.1 RecName: Full=Mitochondrial substrate carrier family protein J && PF00153:Mitochondrial carrier protein	Mito_carr
Cha03g005440	AT1G72970.1	HTH	HOTHEAD	Glucose-methanol-choline (GMC) oxidoreductase family protein	69.9383	76.998	67.2738	142.141	115.904	146.247	71.4034	134.764	-0.91715	6.8387e-05	0.000821633	EVM prediction Cha03g005440	GWHACFB00000003	75723005	75723722	-	624	-	- && Q9S746.1 RecName: Full=Protein HOTHEAD; AltName: Full=Protein ADHESION OF CALYX EDGES; Flags: Precursor && PF05199:GMC oxidoreductase	-
Cha03g005450	AT5G56890.1	AT5G56890	0	Protein kinase superfamily protein	497.919	636.897	609.151	844.317	896.398	752.128	581.322	830.948	-0.514357	3.52089e-05	0.000460191	EVM prediction Cha03g005450	GWHACFB00000003	75702260	75711611	+	2649	-	- && Q8RWW0.1 RecName: Full=Receptor-like serine/threonine-protein kinase ALE2; AltName: Full=Protein ABNORMAL LEAF SHAPE 2; Flags: Precursor && PF07714:Protein tyrosine kinase	Pkinase_Tyr
Cha03g005530	AT1G55180.1	PLDEPSILON	phospholipase D alpha 4	phospholipase D alpha 4	18.7894	39.9249	22.1174	43.5899	49.9771	75.2128	26.9439	56.2599	-1.05715	0.00709783	0.0396777	EVM prediction Cha03g005530	GWHACFB00000003	76603813	76609084	-	2280	-	- && Q9C888.1 RecName: Full=Phospholipase D alpha 4; Short=AtPLDalpha4; Short=PLD alpha 4; AltName: Full=PLDalpha3; AltName: Full=Phospholipase D epsilon; Short=AtPLDepsilon; Short=PLD epsilon && PF12357:Phospholipase D C terminal|PF13091:PLD-like domain|PF00614:Phospholipase D Active site motif	-
Cha03g005630	AT3G21250.2	ABCC8	ATP-binding cassette C8	multidrug resistance-associated protein 6	383.095	400.199	493.956	776.089	759.227	677.96	425.75	737.759	-0.792135	8.84941e-10	3.37213e-08	EVM prediction Cha03g005630	GWHACFB00000003	77101605	77106820	-	3342	-	- && Q8LGU1.3 RecName: Full=ABC transporter C family member 8; Short=ABC transporter ABCC.8; Short=AtABCC8; AltName: Full=ATP-energized glutathione S-conjugate pump 6; AltName: Full=Glutathione S-conjugate-transporting ATPase 6; AltName: Full=Multidrug resistance-associated protein 6; Flags: Precursor && PF00664:ABC transporter transmembrane region|PF00005:ABC transporter	ABC_tran
Cha03g005640	AT3G21250.4	ABCC8	ATP-binding cassette C8	multidrug resistance-associated protein 6	27.1403	41.8261	35.9408	74.8609	63.8006	52.2311	34.969	63.6309	-0.861984	0.00938223	0.0494356	EVM prediction Cha03g005640	GWHACFB00000003	77107030	77108362	-	834	-	- && Q8LGU1.3 RecName: Full=ABC transporter C family member 8; Short=ABC transporter ABCC.8; Short=AtABCC8; AltName: Full=ATP-energized glutathione S-conjugate pump 6; AltName: Full=Glutathione S-conjugate-transporting ATPase 6; AltName: Full=Multidrug resistance-associated protein 6; Flags: Precursor && -	-
Cha03g005720	AT5G45520.2	AT5G45520	0	Leucine-rich repeat (LRR) family protein	426.937	545.64	315.173	21.7949	6.38006	13.5801	429.25	13.9184	4.93521	1.19808e-25	3.05004e-23	EVM prediction Cha03g005720	GWHACFB00000003	78655095	78657197	-	1512	-	- && - && -	-
Cha03g005730	AT5G45500.8	AT5G45500	0	RNI-like superfamily protein	763.059	851.731	563.073	104.237	28.7103	36.5618	725.954	56.5029	3.68039	2.8279e-10	1.18211e-08	EVM prediction Cha03g005730	GWHACFB00000003	78660158	78661975	-	1734	-	- && - && -	-
Cha03g005740	AT5G45500.9	AT5G45500	0	RNI-like superfamily protein	173.28	268.067	139.155	7.58085	6.38006	4.17849	193.501	6.04647	4.99116	3.2265e-31	1.40268e-28	EVM prediction Cha03g005740	GWHACFB00000003	78681233	78683093	-	1860	-	- && - && -	-
Cha03g005760	AT5G56550.1	OXS3	OXIDATIVE STRESS 3	oxidative stress 3	163.885	126.429	87.5481	9.47606	4.25337	5.22311	125.954	6.31752	4.29607	3.21436e-22	5.89814e-20	EVM prediction Cha03g005760	GWHACFB00000003	78781007	78782567	+	597	-	- && - && -	-
Cha03g005790	AT1G74100.1	SOT16	sulfotransferase 16	sulfotransferase 16	237.999	305.14	318.86	586.568	617.802	567.23	287.333	590.534	-1.03703	7.29143e-14	5.07491e-12	EVM prediction Cha03g005790	GWHACFB00000003	79265894	79266925	+	861	-	- && P52835.1 RecName: Full=Flavonol 3-sulfotransferase; Short=F3-ST && PF00685:Sulfotransferase domain	Sulfotransfer_1
Cha03g005810	AT5G47390.1	AT5G47390	0	myb-like transcription factor family protein	524.016	397.348	294.899	209.421	192.465	199.523	405.421	200.47	1.01385	6.96947e-08	1.80516e-06	EVM prediction Cha03g005810	GWHACFB00000003	79719431	79720590	-	711	-	- && Q2V9B0.1 RecName: Full=Transcription factor MYB1R1; AltName: Full=Myb-related protein R1; Short=StMYB1R-1 && PF00249:Myb-like DNA-binding domain	Myb_DNA-binding
Cha03g005860	AT3G16350.1	AT3G16350	0	Homeodomain-like superfamily protein	133.614	87.4545	116.116	70.1228	39.3437	64.7666	112.395	58.0777	0.947661	0.000768356	0.00646004	EVM prediction Cha03g005860	GWHACFB00000003	80210074	80210377	+	303	-	- && - && -	-
Cha03g005950	AT3G16300.1	AT3G16300	0	Uncharacterized protein family (UPF0497)	352.823	199.624	390.741	129.822	171.198	164.006	314.396	155.009	1.02154	3.83335e-06	6.55933e-05	EVM prediction Cha03g005950	GWHACFB00000003	81279105	81282782	+	627	-	- && A7P756.1 RecName: Full=CASP-like protein 3A1; Short=VvCASPL3A1 && PF04535:Domain of unknown function (DUF588)	-
Cha03g006030	AT1G79830.3	GC5	golgin candidate 5	golgin Putative 5	1198.35	1226.26	1264.38	1587.24	1532.28	1526.19	1229.66	1548.57	-0.332601	0.000156082	0.00168085	EVM prediction Cha03g006030	GWHACFB00000003	82681075	82707824	-	2973	-	- && Q0WVL7.1 RecName: Full=Golgin candidate 5; Short=AtGC5 && PF12329:TATA element modulatory factor 1 DNA binding|PF12325:TATA element modulatory factor 1 TATA binding	-
Cha03g006060	AT1G79840.1	GL2	GLABRA 2	HD-ZIP IV family of homeobox-leucine zipper protein with lipid-binding START domain-containing protein	1331.96	1531.4	1619.18	2592.65	2377.63	2183.26	1494.18	2384.52	-0.674045	3.97093e-11	1.91159e-09	EVM prediction Cha03g006060	GWHACFB00000003	82778029	82786689	-	2298	-	- && P46607.3 RecName: Full=Homeobox-leucine zipper protein GLABRA 2; AltName: Full=HD-ZIP protein ATHB-10; AltName: Full=Homeobox-leucine zipper protein ATHB-10 && PF01852:START domain|PF00046:Homeobox domain	START
Cha03g006170	AT3G24605.1	AT3G24605	0	late embryogenesis abundant protein, group 2	1483.32	1359.35	1354.69	1704.74	1665.2	1704.82	1399.12	1691.59	-0.274307	0.0018864	0.0136228	EVM prediction Cha03g006170	GWHACFB00000003	84545271	84548153	-	936	-	- && - && PF03168:Late embryogenesis abundant protein	-
Cha03g006280	AT3G50130.1	AT3G50130	0	transmembrane protein, putative (DUF247)	124.219	91.2569	70.0385	60.6468	38.2803	37.6064	95.1714	45.5112	1.05653	0.000697197	0.00595029	EVM prediction Cha03g006280	GWHACFB00000003	85574998	85579523	+	1059	-	- && - && PF03140:Plant protein of unknown function	-
Cha03g006320	AT2G25735.1	AT2G25735	0	hypothetical protein	183.719	192.97	194.449	70.1228	91.4475	107.596	190.379	89.7222	1.08901	2.47252e-07	5.66195e-06	EVM prediction Cha03g006320	GWHACFB00000003	85677702	85706937	+	492	-	- && - && -	-
Cha03g006350	AT1G79930.1	HSP91	heat shock protein 91	heat shock protein 91	2855.99	3196.84	3009.81	2595.49	2524.38	2573.95	3020.88	2564.61	0.236341	0.00383042	0.0242527	EVM prediction Cha03g006350	GWHACFB00000003	85887744	85895868	+	2568	-	- && Q9S7C0.1 RecName: Full=Heat shock 70 kDa protein 14; AltName: Full=Heat shock protein 70-14; Short=AtHsp70-14; AltName: Full=Heat shock protein 91 && PF00012:Hsp70 protein	HSP70
Cha03g006430	AT1G52380.4	AT1G52380	0	NUP50 (Nucleoporin 50 kDa) protein	1061.6	1094.13	1138.13	1373.08	1330.24	1276.53	1097.95	1326.62	-0.272844	0.003131	0.0206719	EVM prediction Cha03g006430	GWHACFB00000003	86517676	86525350	+	1770	-	- && Q9LW88.1 RecName: Full=Nuclear pore complex protein NUP50B; AltName: Full=Nucleoporin 50B && PF08911:NUP50 (Nucleoporin 50 kDa)|PF00638:RanBP1 domain	-
Cha03g006500	AT1G80380.2	AT1G80380	0	P-loop containing nucleoside triphosphate hydrolases superfamily protein	588.735	740.512	728.032	936.235	949.565	926.58	685.759	937.46	-0.449938	7.86906e-05	0.000928063	EVM prediction Cha03g006500	GWHACFB00000003	87980282	88001626	-	1608	-	- && Q944I4.2 RecName: Full=D-glycerate 3-kinase, chloroplastic; Short=AtGLYK; Flags: Precursor && -	-
Cha03g006510	AT1G64980.2	CDI	cadmium 2 induced	Nucleotide-diphospho-sugar transferases superfamily protein	1175.38	1147.37	1167.62	1782.45	1861.91	1969.11	1163.45	1871.16	-0.685367	1.19931e-14	9.36194e-13	EVM prediction Cha03g006510	GWHACFB00000003	87876686	87909035	+	714	-	- && Q9XIP8.1 RecName: Full=Protein CDI; AltName: Full=Protein CADMIUM INDUCED && -	-
Cha03g006520	AT4G14550.3	IAA14	indole-3-acetic acid inducible 14	indole-3-acetic acid inducible 14	112.736	60.8379	66.3523	13.2665	25.5202	27.1602	79.9755	21.9823	1.86789	8.48817e-07	1.71573e-05	EVM prediction Cha03g006520	GWHACFB00000003	87815628	87826585	+	489	-	- && Q38832.2 RecName: Full=Auxin-responsive protein IAA14; AltName: Full=Indoleacetic acid-induced protein 14; AltName: Full=Protein SOLITARY ROOT && PF02309:AUX/IAA family	-
Cha03g006640	AT1G80310.1	MOT2	molybdate transporter 2	sulfate transmembrane transporter	2388.34	2451.58	2502.03	3246.5	3089.01	2950.01	2447.32	3095.17	-0.338859	2.83291e-05	0.000381929	EVM prediction Cha03g006640	GWHACFB00000003	88520944	88522386	-	1350	-	- && Q0WP36.2 RecName: Full=Molybdate transporter 2; AltName: Full=Sulfate transporter like protein 5.1 && PF16983:Molybdate transporter of MFS superfamily	-
Cha03g006650	AT3G15550.1	AT3G15550	0	trichohyalin	862.225	1197.75	1094.81	1352.23	1392.98	1313.09	1051.59	1352.77	-0.362497	0.00201947	0.0144252	EVM prediction Cha03g006650	GWHACFB00000003	88612589	88616615	+	2271	-	- && - && -	-
Cha03g006690	AT3G15620.1	UVR3	UV REPAIR DEFECTIVE 3	DNA photolyase family protein	931.12	925.877	968.559	1098.28	1093.12	1237.88	941.852	1143.09	-0.279052	0.0048883	0.0294653	EVM prediction Cha03g006690	GWHACFB00000003	89332924	89342589	+	1611	-	- && O48652.2 RecName: Full=(6-4)DNA photolyase; AltName: Full=Protein UV repair defective 3 && PF03441:FAD binding domain of DNA photolyase|PF00875:DNA photolyase	-
Cha03g006780	AT1G15400.3	AT1G15400	0	hypothetical protein	36.535	34.2213	25.8037	5.68564	17.0135	14.6247	32.1867	12.4413	1.38065	0.0068221	0.0384942	EVM prediction Cha03g006780	GWHACFB00000003	89658850	89661010	+	648	-	- && Q9XI29.2 RecName: Full=Uncharacterized protein At1g15400 && PF15697:Domain of unknown function (DUF4666)	-
Cha03g006930	AT3G15730.1	PLDALPHA1	phospholipase D alpha 1	phospholipase D alpha 1	17005.5	13805.5	12317.6	8673.44	8107.99	8412.35	14376.2	8397.92	0.775454	8.98183e-14	6.1604e-12	EVM prediction Cha03g006930	GWHACFB00000003	90914324	90919818	+	2433	-	- && Q41142.1 RecName: Full=Phospholipase D alpha 1; Short=PLD 1; AltName: Full=Choline phosphatase 1; AltName: Full=Phosphatidylcholine-hydrolyzing phospholipase D 1; Flags: Precursor && PF12357:Phospholipase D C terminal|PF00614:Phospholipase D Active site motif|PF00168:C2 domain	C2
Cha03g006960	AT3G15810.1	AT3G15810	0	LURP-one-like protein (DUF567)	414.411	618.836	781.482	869.902	1066.53	828.386	604.91	921.607	-0.605832	0.000423548	0.00392543	EVM prediction Cha03g006960	GWHACFB00000003	91703324	91712833	-	807	-	- && Q9LVZ8.1 RecName: Full=Protein LURP-one-related 12 && PF04525:LURP-one-related	-
Cha03g006980	AT1G15340.1	MBD10	methyl-CPG-binding domain 10	methyl-CPG-binding domain 10	2589.81	2831.82	2637.5	2078.1	2256.41	2368.16	2686.37	2234.22	0.266249	0.00233409	0.0162695	EVM prediction Cha03g006980	GWHACFB00000003	91601212	91604225	+	1206	-	- && Q9LW00.1 RecName: Full=Methyl-CpG-binding domain-containing protein 11; Short=AtMBD11; Short=MBD11; AltName: Full=Methyl-CpG-binding protein MBD11 && PF01429:Methyl-CpG binding domain	MBD
Cha03g007140	AT1G80460.1	NHO1	nonhost resistance to P. s. phaseolicola 1	Actin-like ATPase superfamily protein	2378.95	2336.56	2557.33	1880.05	1944.85	2121.63	2424.28	1982.18	0.290788	0.000969419	0.0078327	EVM prediction Cha03g007140	GWHACFB00000003	93928616	93933084	-	1569	-	- && Q9M8L4.1 RecName: Full=Glycerol kinase; Short=Glycerokinase; AltName: Full=ATP:glycerol 3-phosphotransferase; AltName: Full=Protein GLYCEROL INSENSITIVE 1; AltName: Full=Protein NONHOST RESISTANCE TO P. S. PHASEOLICOLA 1 && PF00370:FGGY family of carbohydrate kinases, N-terminal domain|PF02782:FGGY family of carbohydrate kinases, C-terminal domain	FGGY_N
Cha03g007170	AT1G80010.1	FRS8	FAR1-related sequence 8	FAR1-related sequence 8	311.069	314.646	325.31	221.74	240.316	197.434	317.009	219.83	0.528485	0.000487266	0.00443166	EVM prediction Cha03g007170	GWHACFB00000003	93832333	93837873	-	1350	-	- && Q9S793.2 RecName: Full=Protein FAR1-RELATED SEQUENCE 8 && PF03101:FAR1 DNA-binding domain	FAR1
Cha03g007230	AT5G11090.1	AT5G11090	0	serine-rich protein-like protein	56.3682	81.751	61.7445	22.7425	15.9501	21.9371	66.6212	20.2099	1.71866	2.59981e-06	4.65855e-05	EVM prediction Cha03g007230	GWHACFB00000003	95306608	95341413	-	603	-	- && - && -	-
Cha03g007250	AT1G80530.1	AT1G80530	0	Major facilitator superfamily protein	429.025	487.654	417.466	671.853	630.562	722.879	444.715	675.098	-0.602125	6.89855e-07	1.42604e-05	EVM prediction Cha03g007250	GWHACFB00000003	95264727	95268173	-	1596	-	- && - && PF06813:Nodulin-like	-
Cha03g007280	AT1G15740.1	AT1G15740	0	Leucine-rich repeat family protein	1241.14	1007.63	1065.32	712.6	657.146	747.95	1104.7	705.899	0.645349	1.06905e-08	3.23786e-07	EVM prediction Cha03g007280	GWHACFB00000003	95019023	95041472	+	1848	-	- && - && PF13855:Leucine rich repeat	-
Cha03g007330	AT2G25220.1	AT2G25220	0	Protein kinase superfamily protein	154.491	187.267	186.155	273.858	284.976	247.576	175.971	268.803	-0.609585	0.000246032	0.00246364	EVM prediction Cha03g007330	GWHACFB00000003	96085487	96089171	+	1365	-	- && Q0V7T5.1 RecName: Full=Probable receptor-like protein kinase At1g80640; Flags: Precursor && PF07714:Protein tyrosine kinase	Pkinase_Tyr
Cha03g007390	AT2G25110.1	SDF2	stromal cell-derived factor 2-like protein precursor	stromal cell-derived factor 2-like protein precursor	719.217	647.354	698.542	415.999	431.717	447.099	688.371	431.605	0.673583	5.61016e-09	1.80972e-07	EVM prediction Cha03g007390	GWHACFB00000003	96873346	96877088	-	645	-	- && Q93ZE8.1 RecName: Full=Stromal cell-derived factor 2-like protein; Short=AtSDF2; Short=SDF2-like protein; Flags: Precursor && PF02815:MIR domain	-
Cha03g007420	AT2G32070.1	AT2G32070	0	Polynucleotidyl transferase, ribonuclease H-like superfamily protein	1242.19	1134.06	1178.67	920.125	1097.37	870.171	1184.97	962.555	0.300086	0.00611531	0.035245	EVM prediction Cha03g007420	GWHACFB00000003	96763654	96767139	-	990	-	- && Q9SKZ2.2 RecName: Full=Probable CCR4-associated factor 1 homolog 7 && PF04857:CAF1 family ribonuclease	CAF1
Cha03g007440	AT1G80760.1	NIP6;1	NOD26-like intrinsic protein 6;1	NOD26-like intrinsic protein 6;1	93.947	88.4051	98.6069	170.569	198.845	126.399	93.653	165.271	-0.819212	0.000241179	0.0024288	EVM prediction Cha03g007440	GWHACFB00000003	96618931	96622754	-	783	-	- && Q9SAI4.1 RecName: Full=Aquaporin NIP6-1; AltName: Full=NOD26-like intrinsic protein 6-1; Short=AtNIP6;1 && PF00230:Major intrinsic protein	-
Cha03g007510	AT1G15950.3	CCR1	cinnamoyl coa reductase 1	cinnamoyl coa reductase 1	1248.45	1418.28	1475.42	1922.69	1719.43	1744.52	1380.72	1795.55	-0.378762	0.000110953	0.00125413	EVM prediction Cha03g007510	GWHACFB00000003	96924508	96930108	+	1002	-	- && Q9S9N9.1 RecName: Full=Cinnamoyl-CoA reductase 1; Short=AtCCR1; AltName: Full=Protein IRREGULAR XYLEM 4 && PF01370:NAD dependent epimerase/dehydratase family	Epimerase
Cha03g007520	AT5G25110.1	CIPK25	CBL-interacting protein kinase 25	CBL-interacting protein kinase 25	2290.22	1924.95	1794.28	1080.27	997.416	1155.35	2003.15	1077.68	0.893789	2.64966e-16	2.4958e-14	EVM prediction Cha03g007520	GWHACFB00000003	97052320	97054125	-	1434	-	- && Q8W1D5.1 RecName: Full=CBL-interacting serine/threonine-protein kinase 25; AltName: Full=SNF1-related kinase 3.25; AltName: Full=SOS2-like protein kinase PKS25 && PF00069:Protein kinase domain|PF03822:NAF domain	Pkinase
Cha03g007580	AT1G16070.1	TLP8	tubby like protein 8	tubby like protein 8	235.911	260.462	266.331	356.3	357.283	394.867	254.235	369.483	-0.538078	0.000156804	0.00168632	EVM prediction Cha03g007580	GWHACFB00000003	98627947	98635145	-	1188	-	- && Q9S9M8.1 RecName: Full=Tubby-like protein 8; Short=AtTLP8 && PF01167:Tub family	Tub
Cha03g007600	AT2G24100.1	ASG1	ALTERED SEED GERMINATION 1	ATP-dependent DNA helicase	1974.98	1731.03	1735.3	1276.43	1111.19	1309.96	1813.77	1232.53	0.556745	3.49243e-08	9.63762e-07	EVM prediction Cha03g007600	GWHACFB00000003	98486657	98494255	-	1566	-	- && - && -	-
Cha03g007620	AT1G16040.2	AT1G16040	0	phosphatidylinositol-glycan biosynthesis class F-like protein	230.692	232.895	242.37	259.644	377.487	326.967	235.319	321.366	-0.447607	0.00674771	0.0381659	EVM prediction Cha03g007620	GWHACFB00000003	98430729	98436736	+	588	-	- && Q9Y7P2.2 RecName: Full=Uncharacterized protein C1450.15 && PF06699:GPI biosynthesis protein family Pig-F	-
Cha03g007720	AT5G15350.1	ENODL17	early nodulin-like protein 17	early nodulin-like protein 17	917.549	988.616	1030.3	1473.53	1825.76	1659.91	978.823	1653.06	-0.755112	6.79975e-13	4.21375e-11	EVM prediction Cha03g007720	GWHACFB00000003	97778402	97779208	-	351	-	- && Q39131.1 RecName: Full=Lamin-like protein; Flags: Precursor && PF02298:Plastocyanin-like domain	Cu_bind_like
Cha03g007730	AT1G80870.1	AT1G80870	0	Protein kinase superfamily protein	244.262	266.166	231.311	322.186	373.233	313.387	247.247	336.269	-0.443199	0.00308899	0.0204615	EVM prediction Cha03g007730	GWHACFB00000003	97687297	97689851	+	2172	-	- && Q9SAH3.1 RecName: Full=Putative receptor-like protein kinase At1g80870 && PF00069:Protein kinase domain	Pkinase
Cha03g007750	AT1G80840.1	WRKY40	WRKY DNA-binding protein 40	WRKY DNA-binding protein 40	208.771	215.785	219.331	154.46	58.4839	115.953	214.629	109.632	0.964989	0.00014539	0.00158199	EVM prediction Cha03g007750	GWHACFB00000003	97491285	97493220	+	957	-	- && Q9SAH7.1 RecName: Full=Probable WRKY transcription factor 40; AltName: Full=WRKY DNA-binding protein 40 && PF03106:WRKY DNA -binding domain	WRKY
Cha03g007830	AT1G79640.4	AT1G79640	0	Protein kinase superfamily protein	65.7629	63.6897	90.3128	169.621	135.045	121.176	73.2551	141.947	-0.953721	8.47311e-05	0.000989393	EVM prediction Cha03g007830	GWHACFB00000003	98864952	98887790	+	2064	-	- && Q551H4.1 RecName: Full=Serine/threonine-protein kinase fray2; AltName: Full=STE20-like kinase fray2 && PF00069:Protein kinase domain	Pkinase
Cha03g007840	AT1G79650.1	RAD23B	RADIATION SENSITIVE23B	Rad23 UV excision repair protein family	280.797	303.239	325.31	452.008	424.274	462.768	303.116	446.35	-0.557427	2.91256e-05	0.000390802	EVM prediction Cha03g007840	GWHACFB00000003	98844798	98849431	-	1023	-	- && Q84L33.3 RecName: Full=Ubiquitin receptor RAD23b; Short=AtRAD23b; AltName: Full=Putative DNA repair protein RAD23-1; AltName: Full=RAD23-like protein 1; Short=AtRAD23-1 && PF00240:Ubiquitin family|PF00627:UBA/TS-N domain|PF09280:XPC-binding domain	UBA
Cha03g008100	AT5G13980.2	AT5G13980	0	Glycosyl hydrolase family 38 protein	2479.16	2172.1	2145.39	1686.74	1474.86	1574.25	2265.55	1578.61	0.520507	5.29236e-08	1.40292e-06	EVM prediction Cha03g008100	GWHACFB00000003	101325450	101341933	+	3117	-	- && Q8LPJ3.1 RecName: Full=Probable alpha-mannosidase At5g13980; Flags: Precursor && PF07748:Glycosyl hydrolases family 38 C-terminal domain|PF09261:Alpha mannosidase, middle domain|PF01074:Glycosyl hydrolases family 38 N-terminal domain	-
Cha03g008140	AT5G62000.5	ARF2	auxin response factor 2	auxin response factor 2	4281.9	3708.26	3473.36	3107.2	3052.86	3099.4	3821.17	3086.48	0.307737	0.000761462	0.00641162	EVM prediction Cha03g008140	GWHACFB00000003	101654162	101659430	+	2514	-	- && Q94JM3.2 RecName: Full=Auxin response factor 2; AltName: Full=ARF1-binding protein; Short=ARF1-BP; AltName: Full=Protein MEGAINTEGUMENTA && PF02362:B3 DNA binding domain|PF06507:Auxin response factor|PF02309:AUX/IAA family	Auxin_resp
Cha03g008330	AT3G48770.2	AT3G48770	0	ATP/DNA binding protein	1241.14	1059.91	1074.54	844.317	731.58	716.611	1125.2	764.169	0.556926	5.81194e-07	1.23114e-05	EVM prediction Cha03g008330	GWHACFB00000003	103064606	103077932	+	5043	-	- && - && -	-
Cha03g008480	AT3G27060.1	TSO2	TSO MEANING 'UGLY' IN CHINESE 2	Ferritin/ribonucleotide reductase-like family protein	871.62	1202.5	1187.89	1785.29	2005.46	2154.01	1087.34	1981.59	-0.864794	2.01978e-12	1.18659e-10	EVM prediction Cha03g008480	GWHACFB00000003	104828771	104829725	+	954	-	- && P49730.1 RecName: Full=Ribonucleoside-diphosphate reductase small chain; AltName: Full=Ribonucleoside-diphosphate reductase R2 subunit; AltName: Full=Ribonucleotide reductase small subunit && PF00268:Ribonucleotide reductase, small chain	-
Cha03g008500	AT5G63480.2	AT5G63480	0	mediator of RNA polymerase II transcription subunit	247.394	267.117	234.076	331.662	325.383	363.529	249.529	340.191	-0.44711	0.00210236	0.0149305	EVM prediction Cha03g008500	GWHACFB00000003	104751949	104766749	-	558	-	- && Q9FMV4.1 RecName: Full=Mediator of RNA polymerase II transcription subunit 30 && -	-
Cha03g008530	AT3G48680.1	GAMMA CAL2	gamma carbonic anhydrase-like 2	gamma carbonic anhydrase-like 2	387.271	510.468	412.859	519.288	573.142	600.658	436.866	564.363	-0.368177	0.00660439	0.0375054	EVM prediction Cha03g008530	GWHACFB00000003	104565433	104576590	-	588	-	- && Q9FMV1.1 RecName: Full=Gamma carbonic anhydrase-like 1, mitochondrial; Short=AtCAL1; Short=GAMMA CAL1; Flags: Precursor && -	-
Cha03g008580	AT3G27060.1	TSO2	TSO MEANING 'UGLY' IN CHINESE 2	Ferritin/ribonucleotide reductase-like family protein	788.111	1013.33	1105.87	1614.72	2016.1	2076.71	969.105	1902.51	-0.971971	5.15972e-14	3.69122e-12	EVM prediction Cha03g008580	GWHACFB00000003	105043300	105044292	-	909	-	- && P49730.1 RecName: Full=Ribonucleoside-diphosphate reductase small chain; AltName: Full=Ribonucleoside-diphosphate reductase R2 subunit; AltName: Full=Ribonucleotide reductase small subunit && PF00268:Ribonucleotide reductase, small chain	-
Cha03g008780	AT5G50375.1	CPI1	cyclopropyl isomerase	cyclopropyl isomerase	849.699	922.075	1022.93	1085.01	1215.4	1154.31	931.568	1151.57	-0.30482	0.00385124	0.0243518	EVM prediction Cha03g008780	GWHACFB00000003	106559373	106568542	-	879	-	- && Q9M643.1 RecName: Full=Cycloeucalenol cycloisomerase; AltName: Full=Cycloeucalenol--obtusifoliol isomerase; AltName: Full=Cyclopropyl sterol isomerase && -	-
Cha03g008830	AT2G18110.1	AT2G18110	0	Translation elongation factor EF1B/ribosomal protein S6 family protein	324.639	347.917	367.702	512.655	544.432	532.758	346.753	529.948	-0.610723	9.90925e-07	1.96817e-05	EVM prediction Cha03g008830	GWHACFB00000003	106364768	106366897	-	783	-	- && P93447.3 RecName: Full=Elongation factor 1-delta; Short=EF-1-delta; AltName: Full=Elongation factor 1B-beta; AltName: Full=eEF-1B beta && PF00736:EF-1 guanine nucleotide exchange domain	-
Cha03g009000	AT5G63190.2	AT5G63190	0	MA3 domain-containing protein	1378.93	1166.38	1221.99	900.226	941.059	1025.82	1255.77	955.701	0.393784	0.00016941	0.00179834	EVM prediction Cha03g009000	GWHACFB00000003	107763314	107770911	-	2166	-	- && Q98TX3.1 RecName: Full=Programmed cell death protein 4; AltName: Full=Protein I11/6 && PF02847:MA3 domain	-
Cha03g009030	AT5G63190.2	AT5G63190	0	MA3 domain-containing protein	1919.65	1912.59	1799.81	1519.96	1417.44	1551.26	1877.35	1496.22	0.327077	0.000198126	0.00205455	EVM prediction Cha03g009030	GWHACFB00000003	107954706	107960618	+	2163	-	- && Q98TX3.1 RecName: Full=Programmed cell death protein 4; AltName: Full=Protein I11/6 && PF02847:MA3 domain	-
Cha03g009090	AT5G63160.1	BT1	BTB and TAZ domain protein 1	BTB and TAZ domain protein 1	1054.29	942.037	947.363	737.237	709.25	727.057	981.232	724.515	0.436876	2.13552e-05	0.000300376	EVM prediction Cha03g009090	GWHACFB00000003	108261780	108269940	+	1080	-	- && Q9FMK7.1 RecName: Full=BTB/POZ and TAZ domain-containing protein 1; AltName: Full=BTB and TAZ domain protein 1 && PF02135:TAZ zinc finger|PF00651:BTB/POZ domain	zf-TAZ
Cha03g009100	AT5G61640.1	PMSR1	peptidemethionine sulfoxide reductase 1	peptidemethionine sulfoxide reductase 1	396.665	491.456	470.917	578.04	619.929	551.561	453.013	583.176	-0.363092	0.00413643	0.0257574	EVM prediction Cha03g009100	GWHACFB00000003	108350504	108353525	+	591	-	- && P54153.1 RecName: Full=Peptide methionine sulfoxide reductase; AltName: Full=Fruit-ripening protein E4; AltName: Full=Peptide-methionine (S)-S-oxide reductase; Short=Peptide Met(O) reductase; AltName: Full=Protein-methionine-S-oxide reductase && PF01625:Peptide methionine sulfoxide reductase	PMSR
Cha03g009130	AT4G31840.1	ENODL15	early nodulin-like protein 15	early nodulin-like protein 15	388.314	409.705	414.702	511.707	576.332	483.66	404.241	523.9	-0.373291	0.00304532	0.0202291	EVM prediction Cha03g009130	GWHACFB00000003	108510993	108518714	-	813	-	- && Q9SK27.2 RecName: Full=Early nodulin-like protein 1; AltName: Full=Phytocyanin-like protein; Flags: Precursor && PF02298:Plastocyanin-like domain	Cu_bind_like
Cha03g009160	AT5G14420.4	RGLG2	RING domain ligase2	RING domain ligase2	1897.73	1755.74	1752.81	1295.38	1270.69	1429.04	1802.09	1331.71	0.43625	2.2805e-06	4.16563e-05	EVM prediction Cha03g009160	GWHACFB00000003	108936586	108941645	+	1668	-	- && Q9LY87.1 RecName: Full=E3 ubiquitin-protein ligase RGLG2; AltName: Full=RING domain ligase 2 && PF07002:Copine	-
Cha03g009180	AT1G67800.5	AT1G67800	0	Copine (Calcium-dependent phospholipid-binding protein) family	988.532	773.782	812.815	420.737	360.473	390.689	858.376	390.633	1.13415	1.32479e-18	1.66382e-16	EVM prediction Cha03g009180	GWHACFB00000003	108865430	108868879	+	1131	-	- && Q9LY87.1 RecName: Full=E3 ubiquitin-protein ligase RGLG2; AltName: Full=RING domain ligase 2 && PF07002:Copine	-
Cha03g009190	AT3G01650.2	RGLG1	RING domain ligase1	RING domain ligase1	312.113	319.399	333.605	219.845	212.669	238.174	321.706	223.562	0.525543	0.000373781	0.00352782	EVM prediction Cha03g009190	GWHACFB00000003	108584150	108593184	+	1230	-	- && Q9SS90.1 RecName: Full=E3 ubiquitin-protein ligase RGLG1; AltName: Full=RING domain ligase 1 && PF13920:Zinc finger, C3HC4 type (RING finger)|PF07002:Copine	-
Cha03g009270	AT5G50210.1	QS	quinolinate synthase	quinolinate synthase	629.445	654.008	630.347	578.987	450.857	428.295	637.933	486.047	0.390827	0.00309321	0.0204798	EVM prediction Cha03g009270	GWHACFB00000003	110391358	110398240	+	1791	-	- && Q9FGS4.1 RecName: Full=Quinolinate synthase, chloroplastic; AltName: Full=Protein ONSET OF LEAF DEATH 5; AltName: Full=Protein SULFUR E 3; Flags: Precursor && PF02445:Quinolinate synthetase A protein|PF02657:Fe-S metabolism associated domain	-
Cha03g009350	AT4G24710.1	AT4G24710	0	pachytene checkpoint-like protein	212.947	271.869	196.292	321.238	396.627	342.636	227.036	353.501	-0.637809	0.000112903	0.00127362	EVM prediction Cha03g009350	GWHACFB00000003	110563154	110597975	-	1524	-	- && Q8H1F9.1 RecName: Full=Pachytene checkpoint protein 2 homolog && PF00004:ATPase family associated with various cellular activities (AAA)	AAA
Cha03g009380	AT4G24690.1	NBR1	next to BRCA1 gene 1	ubiquitin-associated (UBA)/TS-N domain-containing protein / octicosapeptide/Phox/Bemp1 (PB1) domain-containing protein	8445.84	7211.2	6712.64	6170.81	5239.09	5719.31	7456.56	5709.74	0.38483	8.85899e-05	0.00102724	EVM prediction Cha03g009380	GWHACFB00000003	110641182	110651665	-	2514	-	- && Q9SB64.1 RecName: Full=Protein NBR1 homolog; Short=AtNBR1; AltName: Full=At4g24690 && PF16158:Ig-like domain from next to BRCA1 gene|PF00564:PB1 domain|PF00569:Zinc finger, ZZ type	ZZ
Cha03g009410	AT3G48240.1	AT3G48240	0	Octicosapeptide/Phox/Bem1p family protein	442.595	515.221	377.839	27.4806	27.6469	25.0709	445.218	26.7328	4.05692	6.04793e-70	1.70902e-66	EVM prediction Cha03g009410	GWHACFB00000003	110910168	110910929	-	675	-	- && - && PF00564:PB1 domain	-
Cha03g009490	AT1G60780.1	HAP13	HAPLESS 13	Clathrin adaptor complexes medium subunit family protein	634.664	609.33	694.856	1007.31	941.059	770.932	646.283	906.432	-0.488278	6.36787e-05	0.000772952	EVM prediction Cha03g009490	GWHACFB00000003	111636297	111649944	+	1551	-	- && O22715.1 RecName: Full=AP-1 complex subunit mu-2; AltName: Full=Adaptor protein complex AP-1 subunit mu-2; AltName: Full=Adaptor protein-1 mu-adaptin 2; AltName: Full=Adaptor-related protein complex 1 subunit mu-2; AltName: Full=At-muB2-Ad; AltName: Full=Clathrin assembly protein complex 1 mu-2 medium chain; AltName: Full=Mu1-adaptin 2; AltName: Full=Protein HAPLESS 13 && PF08263:Leucine ric…	Adap_comp_sub
Cha03g009540	AT5G50130.8	AT5G50130	0	NAD(P)-binding Rossmann-fold superfamily protein	321.508	359.324	355.722	443.48	578.459	450.232	345.518	490.724	-0.504602	0.000400127	0.00374149	EVM prediction Cha03g009540	GWHACFB00000003	112026702	112059229	+	1035	-	- && A2RVM0.1 RecName: Full=Short-chain dehydrogenase TIC 32, chloroplastic; AltName: Full=Translocon at the inner envelope membrane of chloroplasts 32; Short=AtTIC32 && PF00106:short chain dehydrogenase	adh_short
Cha03g009560	AT5G56040.2	AT5G56040	0	Leucine-rich receptor-like protein kinase family protein	180.587	211.032	166.802	237.849	275.406	245.486	186.14	252.914	-0.441583	0.0089549	0.0478804	EVM prediction Cha03g009560	GWHACFB00000003	112143674	112148139	+	3309	-	- && C0LGR3.1 RecName: Full=Probable LRR receptor-like serine/threonine-protein kinase At4g26540; Flags: Precursor && PF08263:Leucine rich repeat N-terminal domain|PF00069:Protein kinase domain|PF13855:Leucine rich repeat	Pkinase
Cha03g009680	AT3G62270.1	AT3G62270	0	HCO3- transporter family	852.83	916.371	1210.93	1704.74	1990.58	1431.13	993.377	1708.82	-0.781842	1.61409e-08	4.77101e-07	EVM prediction Cha03g009680	GWHACFB00000003	113011307	113016562	-	2172	-	- && Q9M1P7.1 RecName: Full=Probable boron transporter 2 && PF00955:HCO3- transporter family	-
Cha03g009910	AT3G48000.1	ALDH2B4	aldehyde dehydrogenase 2B4	aldehyde dehydrogenase 2B4	4948.92	4292.88	4425.33	3484.35	3472.88	3760.64	4555.71	3572.62	0.35056	3.90349e-05	0.000504366	EVM prediction Cha03g009910	GWHACFB00000003	113662169	113669326	-	1428	-	- && Q9SU63.1 RecName: Full=Aldehyde dehydrogenase family 2 member B4, mitochondrial; Short=ALDH2a; Flags: Precursor && PF00171:Aldehyde dehydrogenase family	Aldedh
Cha03g009930	AT5G14895.1	AT5G14895	0	NHL domain protein	774.541	510.468	572.288	312.71	355.157	404.269	619.099	357.379	0.792456	7.18914e-07	1.47531e-05	EVM prediction Cha03g009930	GWHACFB00000003	113726672	113730228	+	750	-	- && - && -	-
Cha03g009960	AT5G40200.1	DEG9	degradation of periplasmic proteins 9	DegP protease 9	1158.68	1228.17	1169.46	1470.68	1379.16	1418.6	1185.43	1422.81	-0.263437	0.00350907	0.0225927	EVM prediction Cha03g009960	GWHACFB00000003	113749885	113758101	-	1734	-	- && Q9FL12.1 RecName: Full=Protease Do-like 9 && PF13180:PDZ domain|PF13365:Trypsin-like peptidase domain	-
Cha03g009990	AT1G10200.1	WLIM1	WLIM1	GATA type zinc finger transcription factor family protein	89.7716	147.342	117.038	224.583	198.845	175.497	118.051	199.641	-0.756362	0.000369272	0.00348993	EVM prediction Cha03g009990	GWHACFB00000003	114782465	114786230	-	576	-	- && Q94JX5.1 RecName: Full=LIM domain-containing protein WLIM1; AltName: Full=Widely-expressed LIM protein 1; Short=AtWLIM1 && PF00412:LIM domain	LIM
Cha03g010000	AT1G60010.1	AT1G60010	0	D-ribose-binding periplasmic protein	1149.29	985.764	1050.58	757.137	713.503	675.871	1061.88	715.504	0.568675	9.7755e-08	2.46419e-06	EVM prediction Cha03g010000	GWHACFB00000003	114778832	114780201	+	552	-	- && - && PF14009:Domain of unknown function (DUF4228)	-
Cha03g010130	AT5G62570.4	AT5G62570	0	Calmodulin binding protein-like protein	1045.94	832.719	789.776	313.658	261.582	272.647	889.48	282.629	1.65185	1.05788e-32	5.15408e-30	EVM prediction Cha03g010130	GWHACFB00000003	115087364	115182586	-	897	-	- && C0SVV6.1 RecName: Full=Calmodulin-binding protein 60 A && PF07887:Calmodulin binding protein-like	-
Cha03g010140	AT5G62570.2	AT5G62570	0	Calmodulin binding protein-like protein	292.28	238.599	273.703	148.774	157.375	151.47	268.194	152.54	0.813797	1.49208e-06	2.85852e-05	EVM prediction Cha03g010140	GWHACFB00000003	114929759	114946186	-	1647	-	- && Q0WVV6.1 RecName: Full=Calmodulin-binding protein 60 D && PF07887:Calmodulin binding protein-like	-
Cha03g010180	AT1G74910.2	AT1G74910	0	ADP-glucose pyrophosphorylase family protein	2558.49	2340.36	2206.21	1963.44	1972.5	2057.91	2368.35	1997.95	0.245082	0.00555926	0.0326056	EVM prediction Cha03g010180	GWHACFB00000003	115644244	115654503	+	1245	-	- && Q86HG0.1 RecName: Full=Mannose-1-phosphate guanyltransferase alpha; AltName: Full=GDP-mannose pyrophosphorylase A; AltName: Full=GTP-mannose-1-phosphate guanylyltransferase alpha && PF00483:Nucleotidyl transferase	-
Cha03g010210	AT5G62920.1	ARR6	response regulator 6	response regulator 6	264.096	214.834	224.86	131.717	158.438	156.693	234.597	148.95	0.655804	0.000256279	0.00255177	EVM prediction Cha03g010210	GWHACFB00000003	115752911	115755154	+	681	-	- && Q9ZWS6.2 RecName: Full=Two-component response regulator ARR6 && PF00072:Response regulator receiver domain	Response_reg
Cha03g010250	AT5G62910.2	AT5G62910	0	RING/U-box superfamily protein	867.444	871.693	823.874	582.778	744.34	668.559	854.337	665.225	0.361867	0.00176154	0.0128657	EVM prediction Cha03g010250	GWHACFB00000003	115867384	115868712	-	960	-	- && Q09818.1 RecName: Full=Putative general negative regulator of transcription C16C9.04c && PF14570:RING/Ubox like zinc-binding domain	-
Cha03g010300	AT5G62600.1	MOS14	modifier of snc1-1, 14	ARM repeat superfamily protein	549.068	513.32	468.152	402.733	383.867	420.983	510.18	402.527	0.341026	0.00682111	0.0384942	EVM prediction Cha03g010300	GWHACFB00000003	116099612	116143173	-	2433	-	- && Q8GUL2.1 RecName: Full=Transportin MOS14; AltName: Full=Importin beta MOS14; AltName: Full=Protein MODIFIER OF SNC1 14; AltName: Full=Transportin-SR; Short=TRN-SR && PF08389:Exportin 1-like protein	-
Cha03g010330	AT5G47390.1	AT5G47390	0	myb-like transcription factor family protein	147.184	150.194	158.508	90.9702	104.208	86.7037	151.962	93.9605	0.694821	0.000848469	0.00701875	EVM prediction Cha03g010330	GWHACFB00000003	116074469	116079374	+	732	-	- && Q2V9B0.1 RecName: Full=Transcription factor MYB1R1; AltName: Full=Myb-related protein R1; Short=StMYB1R-1 && PF00249:Myb-like DNA-binding domain	Myb_DNA-binding
Cha03g010340	AT1G74850.1	PTAC2	plastid transcriptionally active 2	plastid transcriptionally active 2	46.9735	71.2944	64.5092	108.027	92.5108	114.908	60.9257	105.149	-0.784369	0.00266326	0.0181521	EVM prediction Cha03g010340	GWHACFB00000003	116046609	116056222	+	585	-	- && Q9S7Q2.1 RecName: Full=Pentatricopeptide repeat-containing protein At1g74850, chloroplastic; AltName: Full=Protein PLASTID TRANSCRIPTIONALLY ACTIVE 2; Flags: Precursor && -	-
Cha03g010480	AT3G47800.1	AT3G47800	0	Galactose mutarotase-like superfamily protein	730.699	604.577	652.464	286.177	271.152	326.967	662.58	294.765	1.16808	1.7712e-18	2.1952e-16	EVM prediction Cha03g010480	GWHACFB00000003	117427402	117432451	+	1077	-	- && Q8K157.1 RecName: Full=Aldose 1-epimerase; AltName: Full=Galactose mutarotase && PF01263:Aldose 1-epimerase	Aldose_epim
Cha03g010490	AT3G47780.1	ABCA7	ATP-binding cassette A7	ABC2 homolog 6	1551.17	1294.71	1004.5	805.465	615.676	624.684	1283.46	681.942	0.91084	7.31148e-10	2.82495e-08	EVM prediction Cha03g010490	GWHACFB00000003	117409269	117418439	+	2862	-	- && Q9STT5.2 RecName: Full=ABC transporter A family member 7; Short=ABC transporter ABCA.7; Short=AtABCA7; AltName: Full=Probable ABC2 homolog 6 && PF12698:ABC-2 family transporter protein|PF00005:ABC transporter	ABC_tran
Cha03g010520	AT5G62550.1	AT5G62550	0	microtubule-associated futsch-like protein	1017.76	1139.76	1087.44	1460.26	1547.16	1542.91	1081.65	1516.78	-0.487172	1.69548e-07	4.02611e-06	EVM prediction Cha03g010520	GWHACFB00000003	117211346	117214305	-	1095	-	- && - && -	-
Cha03g010550	AT5G62710.2	AT5G62710	0	Leucine-rich repeat protein kinase family protein	340.297	311.794	364.016	557.192	494.454	573.498	338.702	541.715	-0.677651	2.02914e-07	4.73098e-06	EVM prediction Cha03g010550	GWHACFB00000003	117025984	117032623	-	1575	-	- && C0LGF4.1 RecName: Full=LRR receptor-like serine/threonine-protein kinase FEI 1; Flags: Precursor && PF00069:Protein kinase domain	Pkinase
Cha03g010670	AT3G47620.1	TCP14	TEOSINTE BRANCHED, cycloidea and PCF (TCP) 14	TEOSINTE BRANCHED, cycloidea and PCF (TCP) 14	940.514	912.569	795.306	517.393	641.196	610.06	882.796	589.549	0.583014	1.35714e-06	2.62312e-05	EVM prediction Cha03g010670	GWHACFB00000003	117566251	117567408	-	993	-	- && Q93Z00.1 RecName: Full=Transcription factor TCP14 && PF03634:TCP family transcription factor	TCP
Cha03g010720	AT1G74470.1	AT1G74470	0	Pyridine nucleotide-disulfide oxidoreductase family protein	7415.55	8015.4	7664.61	8692.39	8792.78	9645	7698.52	9043.39	-0.232196	0.00276545	0.0187008	EVM prediction Cha03g010720	GWHACFB00000003	118199209	118201917	-	1395	-	- && Q9ZS34.1 RecName: Full=Geranylgeranyl diphosphate reductase, chloroplastic; AltName: Full=Geranylgeranyl reductase; Flags: Precursor && -	-
Cha03g010750	AT3G47550.6	AT3G47550	0	RING/FYVE/PHD zinc finger superfamily protein	1254.71	1150.22	1029.38	872.745	817.711	903.599	1144.77	864.685	0.404071	0.000160032	0.0017149	EVM prediction Cha03g010750	GWHACFB00000003	118133064	118141816	-	915	-	- && - && PF12428:Protein of unknown function (DUF3675)|PF12906:RING-variant domain	-
Cha03g010840	AT3G47470.1	LHCA4	light-harvesting chlorophyll-protein complex I subunit A4	light-harvesting chlorophyll-protein complex I subunit A4	14863.5	15929.1	17169.6	18612.9	19266.7	19594	15987.4	19157.9	-0.260927	0.000783351	0.00656463	EVM prediction Cha03g010840	GWHACFB00000003	118540963	118542694	-	753	-	- && P27521.1 RecName: Full=Chlorophyll a-b binding protein 4, chloroplastic; AltName: Full=LHCI type III CAB-4; Flags: Precursor && PF00504:Chlorophyll A-B binding protein	-
Cha03g010850	AT2G03090.1	EXPA15	expansin A15	expansin A15	186.85	207.229	213.802	325.029	282.849	285.182	202.627	297.687	-0.554774	0.000395502	0.00370437	EVM prediction Cha03g010850	GWHACFB00000003	118543034	118549379	-	789	-	- && O80622.2 RecName: Full=Expansin-A15; Short=AtEXPA15; AltName: Full=Alpha-expansin-15; Short=At-EXP15; Short=AtEx15; AltName: Full=Ath-ExpAlpha-1.3; Flags: Precursor && PF03330:Rare lipoprotein A (RlpA)-like double-psi beta-barrel|PF01357:Pollen allergen	-
Cha03g010860	AT5G61440.1	ACHT5	atypical CYS HIS rich thioredoxin 5	atypical CYS HIS rich thioredoxin 5	2414.44	1843.2	1687.38	1067	958.072	1041.49	1981.67	1022.19	0.954274	1.20397e-14	9.37238e-13	EVM prediction Cha03g010860	GWHACFB00000003	118655801	118718193	-	615	-	- && Q10M18.1 RecName: Full=Thioredoxin-like 1-2, chloroplastic; AltName: Full=Lilium-type thioredoxin 1-2; Flags: Precursor && PF00085:Thioredoxin	-
Cha03g010880	AT2G03220.1	FT1	fucosyltransferase 1	fucosyltransferase 1	911.286	995.27	1105.87	1328.54	1209.02	1168.93	1004.14	1235.5	-0.298829	0.00484195	0.0292484	EVM prediction Cha03g010880	GWHACFB00000003	118742678	118745954	-	1590	-	- && Q9M5Q1.1 RecName: Full=Galactoside 2-alpha-L-fucosyltransferase; AltName: Full=PsFT1; AltName: Full=Xyloglucan alpha-(1,2)-fucosyltransferase && PF03254:Xyloglucan fucosyltransferase	-
Cha03g010890	AT5G61410.2	RPE	D-ribulose-5-phosphate-3-epimerase	D-ribulose-5-phosphate-3-epimerase	3868.53	3633.16	3761.81	2834.29	2930.57	3033.58	3754.5	2932.82	0.356373	4.97494e-06	8.25495e-05	EVM prediction Cha03g010890	GWHACFB00000003	118766064	118772518	+	1005	-	- && Q43843.1 RecName: Full=Ribulose-phosphate 3-epimerase, chloroplastic; AltName: Full=Pentose-5-phosphate 3-epimerase; Short=PPE; AltName: Full=R5P3E; Short=RPE; Flags: Precursor && PF00834:Ribulose-phosphate 3 epimerase family	-
Cha03g010940	AT5G61380.1	TOC1	TIMING OF CAB EXPRESSION 1	CCT motif -containing response regulator protein	1327.78	1191.09	1065.32	997.829	799.634	914.045	1194.73	903.836	0.401335	0.000576103	0.00508735	EVM prediction Cha03g010940	GWHACFB00000003	119033325	119039935	+	1650	-	- && Q9LKL2.1 RecName: Full=Two-component response regulator-like APRR1; AltName: Full=ABI3-interacting protein 1; AltName: Full=Pseudo-response regulator 1; AltName: Full=Timing of CAB expression 1 && PF00072:Response regulator receiver domain	Response_reg
Cha03g011170	AT5G07910.1	AT5G07910	0	Leucine-rich repeat (LRR) family protein	1078.3	1081.77	841.384	596.992	583.775	642.443	1000.49	607.737	0.718701	3.32042e-09	1.13183e-07	EVM prediction Cha03g011170	GWHACFB00000003	119849853	119862549	-	2241	-	- && B9F655.1 RecName: Full=Plant intracellular Ras-group-related LRR protein 7; AltName: Full=Intracellular Ras-group-related LRR protein 7; Short=OsIRL7 && PF00249:Myb-like DNA-binding domain|PF13855:Leucine rich repeat	Myb_DNA-binding
Cha03g011370	AT1G74240.1	AT1G74240	0	Mitochondrial substrate carrier family protein	136.745	136.885	135.469	186.678	230.745	201.612	136.367	206.345	-0.596456	0.00105211	0.0084088	EVM prediction Cha03g011370	GWHACFB00000003	120799082	120804053	-	1023	-	- && Q03829.1 RecName: Full=Uncharacterized mitochondrial carrier YMR166C && PF00153:Mitochondrial carrier protein	Mito_carr
Cha03g011410	AT1G18650.2	PDCB3	plasmodesmata callose-binding protein 3	plasmodesmata callose-binding protein 3	2361.2	2320.4	2630.13	3731.67	3892.9	4019.71	2437.24	3881.43	-0.671047	2.11981e-15	1.83747e-13	EVM prediction Cha03g011410	GWHACFB00000003	120661596	120663821	+	396	-	- && Q9SD84.1 RecName: Full=PLASMODESMATA CALLOSE-BINDING PROTEIN 2; Short=AtPDCB2; AltName: Full=Glucan endo-1,3-beta-glucosidase-like protein 3; Flags: Precursor && PF07983:X8 domain	-
Cha03g011490	AT3G08900.1	RGP3	reversibly glycosylated polypeptide 3	reversibly glycosylated polypeptide 3	1569.96	1898.33	2126.96	3188.69	3158.13	2797.5	1865.08	3048.11	-0.70819	1.0542e-10	4.71356e-09	EVM prediction Cha03g011490	GWHACFB00000003	121424522	121438007	+	1230	-	- && Q8RU27.1 RecName: Full=Alpha-1,4-glucan-protein synthase [UDP-forming] 2; AltName: Full=Reversibly glycosylated polypeptide 2; Short=RGP2; AltName: Full=UDP-glucose:protein transglucosylase 2; Short=UPTG 2 && PF03214:Reversibly glycosylated polypeptide	-
Cha03g011620	AT5G60850.1	OBP4	OBF binding protein 4	OBF binding protein 4	858.05	561.8	709.601	463.379	459.364	425.161	709.817	449.302	0.658698	6.2316e-06	0.00010097	EVM prediction Cha03g011620	GWHACFB00000003	122243785	122244747	-	726	-	- && - && -	-
Cha03g011710	AT1G73990.1	SPPA	signal peptide peptidase	signal peptide peptidase	648.235	790.893	657.072	538.24	515.721	598.569	698.733	550.843	0.343497	0.00543699	0.0320214	EVM prediction Cha03g011710	GWHACFB00000003	122699749	122724357	-	2103	-	- && Q9C9C0.1 RecName: Full=Serine protease SPPA, chloroplastic; AltName: Full=Signal peptide peptidase SPPA; Flags: Precursor && PF01343:Peptidase family S49	Peptidase_S49
Cha03g011760	AT3G42660.1	AT3G42660	0	transducin family protein / WD-40 repeat family protein	281.841	354.571	381.526	669.957	634.816	713.477	339.313	672.75	-0.98552	3.01995e-13	1.96179e-11	EVM prediction Cha03g011760	GWHACFB00000003	122588561	122595382	+	2886	-	- && P59328.2 RecName: Full=WD repeat and HMG-box DNA-binding protein 1; AltName: Full=Acidic nucleoplasmic DNA-binding protein 1; Short=And-1 && PF12341:Minichromosome loss protein, Mcl1, middle region	-
Cha03g011830	AT5G35520.1	MIS12	MINICHROMOSOME INSTABILITY 12 (MIS12)-LIKE	minichromosome instability 12 (mis12)-like protein	104.386	173.958	174.175	246.378	230.745	217.282	150.84	231.468	-0.614848	0.00245394	0.0169449	EVM prediction Cha03g011830	GWHACFB00000003	122878940	122882005	-	729	-	- && Q2V0Z5.1 RecName: Full=Protein MIS12 homolog; AltName: Full=Protein MINICHROMOSOME INSTABILITY 12; Short=AtMIS12; Short=Protein MIS12-LIKE && PF05859:Mis12 protein	-
Cha03g011850	AT5G23060.1	CaS	calcium sensing receptor	calcium sensing receptor	2256.82	2482	2270.72	3043.71	3024.15	3064.92	2336.51	3044.26	-0.381638	2.63124e-06	4.70592e-05	EVM prediction Cha03g011850	GWHACFB00000003	123131107	123134746	-	1194	-	- && Q9FN48.1 RecName: Full=Calcium sensing receptor, chloroplastic; AltName: Full=Sulfurtransferase 3; Short=AtStr3; Flags: Precursor && -	-
Cha03g011870	AT1G18550.1	AT1G18550	0	ATP binding microtubule motor family protein	272.446	312.745	320.703	368.619	407.26	460.679	301.965	412.186	-0.446981	0.00192192	0.013858	EVM prediction Cha03g011870	GWHACFB00000003	123259898	123265754	-	2304	-	- && F4ICA0.1 RecName: Full=Kinesin-like protein KIN-8A && PF00225:Kinesin motor domain	Kinesin
Cha03g011880	AT3G18524.1	MSH2	MUTS homolog 2	MUTS homolog 2	449.902	555.146	561.23	826.312	864.498	848.234	522.093	846.348	-0.695451	3.5088e-09	1.18745e-07	EVM prediction Cha03g011880	GWHACFB00000003	123748068	123760379	+	2775	-	- && O24617.1 RecName: Full=DNA mismatch repair protein MSH2; Short=AtMSH2; AltName: Full=MutS protein homolog 2 && PF05190:MutS family domain IV|PF00488:MutS domain V|PF05188:MutS domain II|PF01624:MutS domain I|PF05192:MutS domain III	-
Cha03g011900	AT1G75290.1	AT1G75290	0	NAD(P)-binding Rossmann-fold superfamily protein	395.621	615.984	630.347	784.618	958.072	899.42	547.317	880.703	-0.68435	8.39415e-06	0.000131852	EVM prediction Cha03g011900	GWHACFB00000003	123790174	123802142	-	1131	-	- && Q84V83.1 RecName: Full=Leucoanthocyanidin reductase; Short=Leucocyanidin reductase && PF05368:NmrA-like family	NmrA
Cha03g011970	AT1G18450.1	ARP4	actin-related protein 4	actin-related protein 4	1006.28	1178.73	1138.13	1361.71	1308.98	1367.41	1107.71	1346.03	-0.280634	0.00403609	0.0253111	EVM prediction Cha03g011970	GWHACFB00000003	123993239	124014161	-	1389	-	- && Q84M92.1 RecName: Full=Actin-related protein 4 && PF00022:Actin	Actin
Cha03g012000	AT3G18490.1	ASPG1	ASPARTIC PROTEASE IN GUARD CELL 1	Eukaryotic aspartyl protease family protein	7812.22	7371.85	7849.84	11537.1	10833.3	10493.2	7677.97	10954.6	-0.512808	8.68368e-12	4.66508e-10	EVM prediction Cha03g012000	GWHACFB00000003	124064741	124066439	+	1473	-	- && Q9LS40.1 RecName: Full=Protein ASPARTIC PROTEASE IN GUARD CELL 1; Short=AtASPG1; Flags: Precursor && PF14543:Xylanase inhibitor N-terminal|PF14541:Xylanase inhibitor C-terminal	-
Cha03g012070	AT1G68490.1	AT1G68490	0	translocase subunit seca	1674.34	1309.92	1413.67	921.073	901.715	987.168	1465.98	936.652	0.64578	4.06012e-09	1.34661e-07	EVM prediction Cha03g012070	GWHACFB00000003	124594283	124595573	-	483	-	- && - && -	-
Cha03g012180	AT1G70740.1	AT1G70740	0	Protein kinase superfamily protein	251.569	173.958	178.783	144.984	120.158	138.935	201.437	134.692	0.577343	0.0044008	0.0271287	EVM prediction Cha03g012180	GWHACFB00000003	125010696	125015843	-	1269	-	- && Q8GYA4.3 RecName: Full=Cysteine-rich receptor-like protein kinase 10; Short=Cysteine-rich RLK10; AltName: Full=Receptor-like protein kinase 4; Flags: Precursor && PF07714:Protein tyrosine kinase	Pkinase_Tyr
Cha03g012290	AT1G18370.1	HIK	HINKEL	ATP binding microtubule motor family protein	628.401	813.707	644.17	886.959	952.755	900.465	695.426	913.393	-0.392704	0.00103119	0.00827586	EVM prediction Cha03g012290	GWHACFB00000003	125384493	125389169	+	2847	-	- && Q8S950.1 RecName: Full=Kinesin-like protein NACK1; AltName: Full=NPK1-activating kinesin-1 && PF11995:Domain of unknown function (DUF3490)|PF00225:Kinesin motor domain	Kinesin
Cha03g012330	AT1G73760.1	AT1G73760	0	RING/U-box superfamily protein	540.717	564.652	657.072	1023.41	820.901	922.402	587.48	922.239	-0.650429	1.00508e-07	2.51631e-06	EVM prediction Cha03g012330	GWHACFB00000003	125474910	125479340	+	1104	-	- && Q9FMM4.1 RecName: Full=Probable E3 ubiquitin-protein ligase RHG1A; AltName: Full=RING-H2 finger G1a; AltName: Full=RING-H2 zinc finger protein RHG1a && PF13639:Ring finger domain	-
Cha03g012370	AT3G18190.1	AT3G18190	0	TCP-1/cpn60 chaperonin family protein	575.165	679.674	680.111	768.508	821.964	910.911	644.983	833.795	-0.369131	0.00162105	0.0120288	EVM prediction Cha03g012370	GWHACFB00000003	125645080	125654653	-	1758	-	- && Q9LV21.1 RecName: Full=T-complex protein 1 subunit delta; Short=TCP-1-delta; AltName: Full=CCT-delta; AltName: Full=Chaperonin CCT4 && PF00118:TCP-1/cpn60 chaperonin family	-
Cha03g012420	AT3G18130.1	RACK1C_AT	receptor for activated C kinase 1C	receptor for activated C kinase 1C	3286.06	3090.38	2945.3	3905.08	4350.14	4257.88	3107.25	4171.03	-0.424817	4.02975e-07	8.85262e-06	EVM prediction Cha03g012420	GWHACFB00000003	126077361	126079633	+	987	-	- && O24076.1 RecName: Full=Guanine nucleotide-binding protein subunit beta-like protein && PF00400:WD domain, G-beta repeat	WD40
Cha03g012430	AT1G18090.1	AT1G18090	0	5'-3' exonuclease family protein	92.9032	140.688	129.018	249.22	248.822	226.683	120.87	241.575	-0.996	2.30342e-07	5.31348e-06	EVM prediction Cha03g012430	GWHACFB00000003	126131038	126149334	+	1515	-	- && Q8L6Z7.2 RecName: Full=Exonuclease 1 && PF00752:XPG N-terminal domain|PF00867:XPG I-region	XPG_I
Cha03g012440	AT3G18080.1	BGLU44	B-S glucosidase 44	B-S glucosidase 44	5176.48	5977.33	6427.88	7504.09	7581.64	7347.88	5860.56	7477.87	-0.351392	7.48862e-05	0.000888759	EVM prediction Cha03g012440	GWHACFB00000003	126152655	126157496	-	1527	-	- && Q9LV33.1 RecName: Full=Beta-glucosidase 44; Short=AtBGLU44; Flags: Precursor && PF00232:Glycosyl hydrolase family 1	Glyco_hydro_1
Cha03g012460	AT4G38620.1	MYB4	myb domain protein 4	myb domain protein 4	43.8419	39.9249	78.3326	127.927	110.588	101.328	54.0331	113.281	-1.06476	0.000214397	0.00219668	EVM prediction Cha03g012460	GWHACFB00000003	126292464	126294525	+	570	-	- && P81393.1 RecName: Full=Myb-related protein 308 && PF00249:Myb-like DNA-binding domain	Myb_DNA-binding
[truncated: 4,414 more rows]

## Sheet: CV vs. CO
Table S3. The information of differetially expressed genes (DEGs) in different comparisons.
[truncated: 916 more rows]

[truncated: 2 more sheets: CV vs. NV, NV vs. NO]
