# Supplementary material for: Transcriptome Analysis Reveals That Ascorbic Acid Treatment Enhances the Cold Tolerance of Tea Plants through Cell Wall Remodeling
Source: Int J Mol Sci. 2023 Jun 13;24(12):10059. doi: 10.3390/ijms241210059 (PMC10298872; doi:10.3390/ijms241210059)
Supplement: Supplementary file 1 [file ijms-24-10059-s001.zip › Table S4.xlsx]

## Sheet: Sheet1
Table S4. List of DEGs related to ROS scavenging.
Gene ID	AT homolog	Description	NO	NV	CO	CV
			FPKM	FPKM	FPKM	FPKM
Cha11g005300	AT1G07890	Ascorbate Peroxidase (APX)	564.89	514.137	472.861	447.848
Cha06g000940	AT4G35000	Ascorbate Peroxidase (APX)	148.325	148.795	182.102	163.184
novel.2537	AT5G26330	Blue copper protein	34.1732	27.7814	24.6759	28.6887
novel.658	AT1G72230	Blue copper protein	16.4205	15.1629	8.49401	12.3737
Cha03g014810	AT4G35090	Catalase (Cat)	198.656	166.53	200.725	197.23
ChaUn5494.1	AT4G35090	Catalase (Cat)	55.3926	57.4037	77.2296	67.1669
Cha04g000410	AT4G35090	Catalase (Cat)	95.4139	103.782	138.885	109.852
Cha01g018970	AT4G37530	Class III peroxidase	58.5758	56.9596	40.2167	51.2698
Cha04g022120	AT5G01600	Ferritin	3.34887	2.1826	13.7388	4.88911
Cha10g003760	AT5G01600	Ferritin	130.743	111.622	195.781	130.541
novel.4729	AT5G01600	Ferritin	5.6166	6.05529	24.936	8.33575
Cha08g004390	AT2G40300	Ferritin	16.5737	12.2537	15.197	9.28362
ChaUn12811.6	AT2G40300	Ferritin	60.6012	57.9151	37.6271	46.1124
novel.4082	AT3G11050	Ferritin	18.4918	21.7715	14.1121	9.98062
Cha08g010080	AT1G28480	Glutaredoxin (GLR)	25.4277	27.9257	128.973	54.489
novel.5855	AT1G28480	Glutaredoxin (GLR)	2.31128	3.07353	6.18037	3.60025
Cha13g008550	AT3G62950	Glutaredoxin (GLR)	0.486471	0.78782	5.15494	1.4664
Cha03g021770	AT5G14070	Glutaredoxin (GLR)	14.3629	10.7653	7.48604	11.0242
Cha13g008590	AT5G18600	Glutaredoxin (GLR)	5.7443	8.6425	8.54183	6.25198
Cha13g008620	AT5G18600	Glutaredoxin (GLR)	22.3084	29.4646	55.7533	25.4912
Cha09g010570	AT2G31570	Glutathione Peroxidase (GPX)	23.4095	26.5111	31.5265	29.518
ChaUn10910.3	AT4G11600	Glutathione Peroxidase (GPX)	92.4339	94.6524	164.449	124.451
Cha08g006360	AT5G02790	Glutathione transferase L3 (GSTL3)	336.073	320.275	397.51	379.925
Cha10g006290	AT5G02790	Glutathione transferase L3 (GSTL3)	58.0958	53.7395	45.0663	52.143
Cha05g011690	AT1G78380	Glutathione S-transferase TAU (GSTU)	93.1139	88.7885	74.4343	82.2581
Cha06g000340	AT1G17170	Glutathione S-transferase TAU (GSTU)	2.13718	2.21165	5.55338	3.03945
Cha05g011710	AT1G17180	Glutathione S-transferase TAU (GSTU)	60.589	59.5635	42.4376	52.8721
Cha05g013540	AT1G17180	Glutathione S-transferase TAU (GSTU)	14.7483	16.0764	26.2867	25.465
Cha06g010870	AT2G29420	Glutathione S-transferase TAU (GSTU)	5.38026	6.57732	11.4351	7.81168
Cha09g013880	AT3G09270	Glutathione S-transferase TAU (GSTU)	6.86518	8.03155	11.385	9.47494
Cha06g002930	AT5G49740	NADPH oxidase-like	11.209	11.115	5.0678	7.04042
ChaUn17278.1	AT5G67590	NADPH oxidase-like	101.313	91.7319	80.3994	92.4595
ChaUn12967.3	AT5G06290	Peroxiredoxin (PrxR)	247.56	218.898	194.833	207.137
Cha10g007880	AT3G52960	Peroxiredoxin (PrxR)	284.268	230.755	239.491	240.584
ChaUn4278.5	AT1G65980	Peroxiredoxin (PrxR)	431.231	382.416	339.372	348.144
Cha01g005900	AT5G05340	Peroxidase 52 (PRX52)	9.78464	18.226	12.6253	15.7056
Cha11g007990	AT5G05340	Peroxidase 52 (PRX52)	140.525	133.939	73.5742	99.9486
ChaUn6385.3	AT5G05340	Peroxidase 52 (PRX52)	6.80314	5.22345	7.70748	10.1322
Cha05g012300	AT1G53300	Thioredoxins (Trx)	65.6662	65.0891	47.5362	61.1631
Cha08g014640	AT1G53300	Thioredoxins (Trx)	42.8393	39.1362	28.8099	33.4323
Cha12g008610	AT5G39950	Thioredoxins (Trx)	111.758	122.937	167.662	131.52
Cha09g001960	AT3G51030	Thioredoxins (Trx)	894.404	896.72	1106.06	894.764
ChaUn13670.4	AT3G15360	Thioredoxins (Trx)	48.9756	49.9288	64.0975	54.5192
Cha04g012360	AT2G15570	Thioredoxins (Trx)	20.1288	23.5182	28.326	25.5939
The genes in red are up-regulated DEGs in the CV vs. CO comparison, and genes in blue are down-regulated DEGs in the CV vs. CO comparison.
