# Supplementary material for: Transcriptome Analysis Reveals That Ascorbic Acid Treatment Enhances the Cold Tolerance of Tea Plants through Cell Wall Remodeling
Source: Int J Mol Sci. 2023 Jun 13;24(12):10059. doi: 10.3390/ijms241210059 (PMC10298872; doi:10.3390/ijms241210059)
Supplement: Supplementary file 1 [file ijms-24-10059-s001.zip › Table S5.xlsx]

## Sheet: Sheet1
Table S5. List of DEGs involved in the biosynthesis and recycling of AsA.
Gene ID	AT homolog	Description	NO	NV	CO	CV
			FPKM	FPKM	FPKM	FPKM
AsA biosynthesis genes
Cha01g024760	AT4G24620	PGI	115.392	122.998	137.401	124.396
Cha01g021310	AT1G67070	PMI	8.63329	8.8413	12.9443	11.4713
Cha06g007840	AT2G45790	PMM	17.2583	21.1405	26.4255	21.1856
Cha05g003100	AT5G28840	GME	173.492	168.582	148.994	141.577
Cha05g003650	AT5G55120	GGP	6.69696	7.1942	20.6953	12.655
novel.1602	AT5G55120.1	GGP	2.99064	2.76574	5.54656	3.79161
novel.4348	AT5G55120.1	GGP	7.88315	8.24991	15.2464	12.1682
Cha03g018120	AT4G26850	GGP	13.0367	15.1193	18.3336	15.1234
Cha05g014860	AT4G26850	GGP	497.31	490.608	892.514	701.556
novel.1484	AT4G26850.1	GGP	12.0913	11.7072	19.6252	12.6847
Cha13g001850	AT3G47930	GalLDH	22.0087	20.7246	17.5801	17.5112
ChaUn14875.2	AT1G14520	MIOX	71.3026	82.9846	93.5112	78.4628
ChaUn7551.1	AT1G14520	MIOX	113.66	129.789	164.018	131.408
Cha14g010500	AT2G19800	MIOX	3.74475	3.48055	14.914	5.56617
AsA recycling and degradation genes
Cha11g013590	AT5G21105	AO	46.2769	43.7265	28.9406	38.6379
Cha11g005300	AT1G07890	APX	564.89	514.137	472.861	447.848
Cha06g000940	AT4G35000	APX	148.325	148.795	182.102	163.184
The genes in red are up-regulated DEGs in the CV vs. CO comparison, and genes in blue are down-regulated DEGs in the CV vs. CO comparison.
