# Supplementary material for: Transcriptome Analysis Reveals That Ascorbic Acid Treatment Enhances the Cold Tolerance of Tea Plants through Cell Wall Remodeling
Source: Int J Mol Sci. 2023 Jun 13;24(12):10059. doi: 10.3390/ijms241210059 (PMC10298872; doi:10.3390/ijms241210059)
Supplement: Supplementary file 1 [file ijms-24-10059-s001.zip › Table S6.xlsx]

## Sheet: Sheet1
Table S6. List of DEGs involved in the modification and degradation of cell wall.
Gene ID	Function description	NO	NV	CO	CV
		FPKM	FPKM	FPKM	FPKM
Cha09g005640	arabinogalactan protein 10	319.342	258.471	871.644	1323.48
Cha02g015380	arabinogalactan protein 17	288.766	222.735	1591.33	2447.72
ChaUn4529.7	arabinogalactan protein 18	133.257	104.162	755.391	977.523
Cha08g017740	FASCICLIN-like arabinogalactan 1	166.618	143.112	2294.73	2884.22
Cha06g007280	FASCICLIN-like arabinogalactan protein 8	403.08	313.921	4176.34	5840.72
Cha12g007330	cellulose synthase 1	94.4953	97.4625	4651.9	5474.94
Cha04g007380	cellulose synthase 6	100.314	107.732	4162.96	5284.19
ChaUn8531.2	cellulose synthase A9	160.438	158.653	6224.61	7816.9
Cha02g006160	Cellulose synthase family protein	105.388	108.989	5170.7	6167.66
Cha07g015380	cellulose synthase like E1	4.90978	5.92428	119.074	193.151
ChaUn24860.1	cellulose synthase like G2	27.4614	21.8354	69.1643	146.848
Cha05g016330	cellulose synthase like G2	46.3981	43.1378	646.727	947.185
Cha15g011910	Cellulose-synthase-like C5	51.4884	46.0522	1303.53	1689.31
ChaUn8576.1	beta-1,3-glucanase 3	9.20329	12.4414	123.444	214.424
Cha10g001700	beta-1,3-glucanase 3	128.995	125.234	1219.3	2106.98
ChaUn5542.2	beta glucosidase 41	6.35499	6.33948	424.323	201.834
Cha01g017100	beta-galactosidase 3	84.2646	86.6264	2124.98	2927.07
Cha03g015610	beta-galactosidase 3	50.2093	45.7211	1631.03	2200.67
ChaUn7802.1	beta-galactosidase 3	36.274	32.3286	791.369	1004.87
Cha13g004760	beta-galactosidase 8	79.6351	80.9102	3044.32	3644.81
Cha11g000790	beta-xylosidase 2	18.9582	17.5944	551.176	707.904
Cha02g013360	beta-D-xylosidase 4	181.562	171.104	5810.16	7088.38
Cha09g017170	beta-xylosidase 2	6.60342	7.38165	1026.5	518.612
Cha01g003780	UDP-XYL synthase 6	194.273	190.795	4433.25	3211.37
ChaUn11640.5	Xyloglucan endotransglucosylase/hydrolase family protein	0.545952	0.52023	72.2342	8.29252
ChaUn32381.1	xyloglucan endotransglycosylase 6	0.530127	0.472459	35.8248	8.97401
Cha03g001670	xyloglucan endotransglycosylase 6	30.5579	29.9136	1159.88	594.089
Cha13g010160	glucan synthase-like 12	75.7638	73.2686	5771.2	6882.32
Cha13g008930	glycosyl hydrolase 9B13	131.573	135.58	2002.04	2685.38
novel.4351	Glycosyl hydrolase family protein	46.7456	41.9228	1078.47	1409.9
Cha11g007160	Glycosyl hydrolase family protein	33.3368	32.1869	587.727	747.504
Cha03g004810	Glycosyl hydrolase superfamily protein	138.928	122.473	1973.92	2565.86
Cha08g003270	Glycosyl hydrolases family 32 protein	15.4666	14.1603	231.144	334.164
ChaUn18462.1	O-Glycosyl hydrolases family 17 protein	42.0818	31.0989	564.636	801.7
Cha03g013690	O-Glycosyl hydrolases family 17 protein	52.821	39.0586	525.186	723.681
Cha07g007290	O-Glycosyl hydrolases family 17 protein	36.5959	33.5159	284.106	388.907
Cha13g003880	Glycosyl hydrolase family protein	73.3478	66.1415	1591.67	989.541
Cha13g003870	Glycosyl hydrolase family protein	83.0988	84.1007	5168.16	3914.26
Cha07g008430	Glycosyl hydrolase superfamily protein	3.75564	3.97358	181.002	109.411
Cha03g015790	Glycosyl hydrolase superfamily protein	160.396	178.242	4396.51	3438.97
Cha10g000140	O-Glycosyl hydrolases family 17 protein	43.5768	40.0303	1757.36	1243.66
Cha01g018960	glycosyltransferase-like protein	39.7112	42.7518	672.723	494.983
Cha04g018770	Pectin lyase-like superfamily protein	76.4533	52.1253	1094.87	1405.72
Cha01g009770	pectin methylesterase PCR fragment F	117.367	120.57	1692.07	2828.43
Cha08g001290	Plant invertase/pectin methylesterase inhibitor superfamily	127.719	127.964	2728.08	3507.92
Cha12g002830	Plant invertase/pectin methylesterase inhibitor superfamily protein	109.215	113.273	476.273	759.81
Cha01g007460	Plant invertase/pectin methylesterase inhibitor superfamily protein	511.928	455.182	5986.85	4795.36
ChaUn12975.1	UDP-D-glucuronate 4-epimerase 1	147.211	164.226	6680.38	4379.46
Cha12g005570	Pectinacetylesterase family protein	101.851	94.6386	1240.32	1580.95
Cha12g009620	plasmodesmata callose-binding protein 3	328.763	266.096	1265.69	1724.77
Cha03g011410	plasmodesmata callose-binding protein 3	580.479	436.186	2326.66	2904.73
Cha01g005680	UDP-glucosyl transferase 73B3	236.28	197.623	3477.95	4939.56
Cha04g001710	UDP-glucosyl transferase 73B5	53.8968	49.0288	653.091	938.833
Cha04g021950	UDP-glucosyl transferase 73B5	31.4523	29.2625	342.88	477.34
Cha03g001900	UDP-glucosyl transferase 78D2	140.002	113.641	1247.75	1706.91
ChaUn7064.3	UDP-glucosyl transferase 85A2	13.1689	10.3996	354.935	489.108
Cha06g008380	UDP-Glycosyltransferase superfamily protein	10.5441	11.6714	119.855	198.343
ChaUn8128.1	UDP-Glycosyltransferase superfamily protein	48.3545	41.3739	458.266	679.325
ChaUn5711.6	UDP-Glycosyltransferase superfamily protein	31.4266	32.0623	409.243	583.048
Cha03g012520	UDP-Glycosyltransferase superfamily protein	29.302	28.6204	420.558	581.436
ChaUn20933.1	UDP-Glycosyltransferase superfamily protein	76.9739	65.4488	1023.16	1361.56
Cha02g001410	UDP-Glycosyltransferase superfamily protein	84.0515	78.3361	963.725	1275.16
Cha12g011210	UDP-Glycosyltransferase/trehalose-phosphatase family protein	33.8644	32.2645	2892.6	1943.64
Cha12g004910	UDP-glycosyltransferase 73B4	16.7337	15.6682	501.966	358.775
Cha01g022930	expansin A15	120.504	120.332	795.737	1092.49
Cha11g006280	expansin A4	83.8888	74.0651	573.125	807.052
Cha10g000430	Galactose oxidase/kelch repeat superfamily protein	18.1191	19.2531	2396.24	1450.36
ChaUn7422.1	Galactose oxidase/kelch repeat superfamily protein	68.4166	65.669	2904.62	1908.78
Cha06g020750	Galactose oxidase/kelch repeat superfamily protein	11.8089	10.9221	325.622	225.813
Cha05g003650	GDP-L-galactose phosphorylase VITAMIN C DEFECTIVE 5 (VTC5)	6.69696	7.1942	209.929	128.684
novel.1484	GDP-L-galactose phosphorylase 1	12.0913	11.7072	274.59	177.94
Cha03g010480	Galactose mutarotase-like superfamily protein	16.2093	17.5788	632.514	457.033
Cha09g013230	beta-amylase 1	9.97971	10.4298	549.815	388.683
Cha05g000480	beta-amylase 3	62.1047	66.0954	5209.09	3166.01
The genes in red are up-regulated DEGs in the CV vs. CO comparison, and genes in blue are down-regulated DEGs in the CV vs. CO comparison.
